# Supplementary material for: Bis[2-(1-imino­eth­yl)phenolato-κ2 N,O]nickel(II)
Source: Acta Crystallogr Sect E Struct Rep Online. 2011 Dec 3;68(Pt 1):m11. doi: 10.1107/S1600536811051476 (PMC3254291; doi:10.1107/S1600536811051476)
Supplement: Supplementary file 2 [file e-68-00m11-Isup2.hkl]

# 
# h,k,l, Fc-squared, Fo-squared, sigma(Fo-squared) and status flag 
# 
data_I
_shelx_title ' P-1 in P-1' 
_shelx_refln_list_code          4 
_shelx_F_calc_maximum      220.32 
_exptl_crystal_F_000       510.00 
_reflns_d_resolution_high  0.8207 
 
loop_ 
 _symmetry_equiv_pos_as_xyz 
 'x, y, z' 
 '-x, -y, -z' 
 
_cell_length_a     9.1084 
_cell_length_b    11.3612 
_cell_length_c    11.8249 
_cell_angle_alpha 101.006 
_cell_angle_beta   93.049 
_cell_angle_gamma 109.777 
 
_shelx_F_squared_multiplier     1.000 
 
loop_ 
 _refln_index_h 
 _refln_index_k 
 _refln_index_l 
 _refln_F_squared_calc 
 _refln_F_squared_meas 
 _refln_F_squared_sigma 
 _refln_observed_status 
   1   0   0     7762.01     7552.11     58.57 o 
   2   0   0        0.49        3.65     38.21 o 
   3   0   0     1710.78     1735.26     37.66 o 
   4   0   0      342.02      353.56     36.82 o 
   5   0   0       21.44       68.81     26.22 o 
   6   0   0      395.07      401.36     33.33 o 
   7   0   0      904.41      877.86     47.33 o 
   8   0   0      171.66      146.75     32.13 o 
   9   0   0       27.83       82.20     36.26 o 
  10   0   0       47.82      148.39     51.88 o 
 -10   1   0      144.59      147.54     47.70 o 
  -9   1   0       75.74       67.09     30.08 o 
  -8   1   0        1.46       21.58     25.47 o 
  -7   1   0      341.50      301.99     30.77 o 
  -6   1   0      563.31      583.09     41.90 o 
  -5   1   0      263.92      325.22     36.82 o 
  -4   1   0     1866.24     1722.63     56.34 o 
  -3   1   0     1229.03     1194.90     41.84 o 
  -2   1   0      103.71      137.79     21.20 o 
  -1   1   0      532.65      659.93     20.08 o 
   1   1   0     4412.34     4727.74     48.53 o 
   2   1   0     1769.47     1853.16     42.95 o 
   3   1   0      784.19      708.46     33.47 o 
   4   1   0     1726.27     1635.04     54.67 o 
   5   1   0      706.47      731.92     34.94 o 
   6   1   0        2.28       19.52     19.28 o 
   7   1   0       38.38       62.51     26.22 o 
   8   1   0       39.86       44.58     27.71 o 
   9   1   0        6.88        6.69     35.70 o 
  10   1   0       79.87      103.20     50.21 o 
 -10   2   0       10.57       23.52     37.93 o 
  -9   2   0       56.29       74.63     27.66 o 
  -8   2   0      209.72      176.82     29.30 o 
  -7   2   0     1402.46     1425.94    107.39 o 
  -6   2   0     2177.39     2062.35     79.21 o 
  -5   2   0       94.80       50.21     29.01 o 
  -4   2   0       26.67       42.95     22.87 o 
  -3   2   0        1.28       20.08     18.97 o 
  -2   2   0        8.16        0.56     20.08 o 
  -1   2   0      662.78      720.06     22.03 o 
   0   2   0     2966.02     2976.09     33.41 o 
   1   2   0    19753.44    19505.67    177.67 o 
   2   2   0     3965.49     3935.04     60.25 o 
   3   2   0       16.56       21.67     11.81 o 
   4   2   0     1770.40     1881.56     52.44 o 
   5   2   0      217.23      234.48     25.33 o 
   6   2   0       43.24       54.15     25.66 o 
   7   2   0       82.11       46.33     27.08 o 
   8   2   0      550.33      658.82     71.96 o 
   9   2   0      113.04      135.00     50.76 o 
 -10   3   0       35.27       67.07     29.89 o 
  -9   3   0      750.49      813.30     72.98 o 
  -8   3   0      106.72      132.92     48.25 o 
  -7   3   0       73.10      116.59     42.40 o 
  -6   3   0        0.71      -24.55     29.01 o 
  -5   3   0        3.04       35.14     27.33 o 
  -4   3   0      983.02      970.65     50.21 o 
  -3   3   0     4302.78     5091.45     89.26 o 
  -2   3   0     7032.93     7322.20     75.17 o 
  -1   3   0     1175.61     1201.80     97.62 o 
   0   3   0      492.28      481.85     20.61 o 
   1   3   0      230.79      275.24     15.55 o 
   2   3   0     1888.88     2038.26     37.62 o 
   3   3   0      170.49      189.33     18.74 o 
   4   3   0     1171.86     1198.99     39.77 o 
   5   3   0     1983.53     2070.84     55.36 o 
   6   3   0      151.26      203.47     29.76 o 
   7   3   0       23.87       18.41     35.14 o 
   8   3   0       66.05      147.83     47.97 o 
   9   3   0       31.35       78.10     47.42 o 
 -11   4   0       47.43       74.00     31.24 o 
 -10   4   0       21.14       -5.90     37.00 o 
  -9   4   0       57.52       60.17     27.59 o 
  -8   4   0        3.13       39.52     23.94 o 
  -7   4   0      455.02      410.02     51.88 o 
  -6   4   0     1206.82     1193.23     68.61 o 
  -5   4   0     3144.07     3102.74     89.26 o 
  -4   4   0     1059.94     1228.93     57.46 o 
  -3   4   0      155.35      157.37     22.39 o 
  -2   4   0      650.96      766.87     56.34 o 
  -1   4   0      220.10      222.24     18.86 o 
   0   4   0      212.41      154.35     15.78 o 
   1   4   0      904.15      861.27     23.02 o 
   2   4   0     5897.53     6187.87     68.89 o 
   3   4   0      166.16      145.37     22.31 o 
   4   4   0       40.71       41.40     17.13 o 
   5   4   0      667.12      646.38     37.87 o 
   6   4   0       27.62       75.31     36.82 o 
   7   4   0       76.17      112.13     44.07 o 
   8   4   0       75.82       74.75     46.86 o 
 -11   5   0        6.12      -24.75     27.69 o 
 -10   5   0      261.57      266.67     38.86 o 
  -9   5   0      414.06      352.08     39.47 o 
  -8   5   0      206.68      230.59     50.76 o 
  -7   5   0      150.68      121.05     45.74 o 
  -6   5   0       85.39      102.09     35.14 o 
  -5   5   0      424.42      560.08     47.97 o 
  -4   5   0        4.93       30.68     23.43 o 
  -3   5   0     5806.59     6122.24     86.09 o 
  -2   5   0     1967.19     1907.25     48.48 o 
  -1   5   0     2631.62     2607.88     51.28 o 
   0   5   0      108.23      101.17     16.39 o 
   1   5   0     1284.00     1335.16     30.03 o 
   2   5   0      831.13      771.79     29.78 o 
   3   5   0      133.31      126.84     18.74 o 
   4   5   0       96.05       64.21     21.20 o 
   5   5   0      422.73      420.06     54.67 o 
   6   5   0      393.58      505.41     61.92 o 
   7   5   0       60.48      130.54     45.19 o 
   8   5   0       12.87      -25.66     39.05 o 
 -11   6   0      115.15      109.53     34.77 o 
 -10   6   0        3.03       59.00     44.35 o 
  -9   6   0       14.95       -7.05     23.63 o 
  -8   6   0      464.89      459.76     37.77 o 
  -7   6   0        5.85      -16.74     36.82 o 
  -6   6   0     1405.29     1543.00     78.10 o 
  -5   6   0     1744.03     1597.67     74.19 o 
  -4   6   0     1737.65     1576.37     54.90 o 
  -3   6   0      154.73      172.09     49.09 o 
  -2   6   0      270.81      339.78     36.26 o 
  -1   6   0      482.22      512.94     28.90 o 
   0   6   0      117.68      124.85     13.89 o 
   1   6   0      526.00      522.07     22.88 o 
   2   6   0      158.67      173.67     22.39 o 
   3   6   0      292.63      388.96     51.60 o 
   4   6   0        9.78       -4.46     26.22 o 
   5   6   0       70.32       39.61     34.59 o 
   6   6   0      172.24      182.97     47.97 o 
   7   6   0       15.20       74.75     43.51 o 
 -10   7   0       40.16       36.26     45.74 o 
  -9   7   0      168.90      145.60     47.42 o 
  -8   7   0        3.85        8.93     38.49 o 
  -7   7   0      565.99      548.92     58.57 o 
  -6   7   0       12.24       32.36     35.70 o 
  -5   7   0        9.98      -34.02     24.01 o 
  -4   7   0      170.46      187.85     31.07 o 
  -3   7   0       27.99       38.94     21.19 o 
  -2   7   0     1757.00     1688.09     52.73 o 
  -1   7   0     4270.83     4053.79     74.52 o 
   0   7   0     1539.44     1534.09     47.99 o 
   1   7   0       19.15       30.89     17.57 o 
   2   7   0       79.67       81.70     16.24 o 
   3   7   0       58.43       44.67     22.55 o 
   4   7   0        7.18        0.02     21.77 o 
   5   7   0      219.20      177.95     44.63 o 
   6   7   0      151.28      118.26     46.86 o 
 -10   8   0      196.93      190.23     58.57 o 
  -9   8   0       50.52       17.29     42.40 o 
  -8   8   0       45.47      142.81     45.74 o 
  -7   8   0       16.09       32.36     37.38 o 
  -6   8   0       72.91       83.12     39.05 o 
  -5   8   0      820.53      848.50     51.85 o 
  -4   8   0      670.68      637.36     46.02 o 
  -3   8   0      418.87      460.44     37.87 o 
  -2   8   0       17.53       52.59     22.24 o 
  -1   8   0     1864.37     1913.41     71.96 o 
   0   8   0       26.39       10.41     27.33 o 
   1   8   0       93.12       63.36     21.96 o 
   2   8   0      290.04      257.17     57.46 o 
   3   8   0       89.13      104.32     46.30 o 
   4   8   0       95.60      168.47     51.32 o 
   5   8   0        0.58       25.10     39.61 o 
   6   8   0       38.63      107.11     51.88 o 
 -10   9   0        0.75       84.79     49.65 o 
  -9   9   0      105.11      203.06     52.44 o 
  -8   9   0      956.31      893.67     76.98 o 
  -7   9   0      503.09      516.01     60.81 o 
  -6   9   0       93.81       84.23     37.93 o 
  -5   9   0       20.63      -38.20     25.47 o 
  -4   9   0       71.66       92.59     29.39 o 
  -3   9   0        8.48       54.60     23.85 o 
  -2   9   0      163.61      180.57     29.42 o 
  -1   9   0     1921.32     1797.08     60.02 o 
   0   9   0      278.74      253.60     31.86 o 
   1   9   0       92.89       82.56     49.09 o 
   2   9   0        7.11      -45.19     38.49 o 
   3   9   0        6.66       -6.14     40.72 o 
   4   9   0       13.81       53.55     46.86 o 
   5   9   0       17.89        6.69     49.65 o 
  -9  10   0       77.20      132.77     48.53 o 
  -8  10   0       30.53       12.27     37.38 o 
  -7  10   0        2.24       63.59     37.93 o 
  -6  10   0       86.78       43.39     32.61 o 
  -5  10   0      121.91      116.25     33.38 o 
  -4  10   0      358.14      397.80     47.70 o 
  -3  10   0       33.79       79.88     68.06 o 
  -2  10   0      234.32      233.60     33.50 o 
  -1  10   0        4.10       32.03     24.85 o 
   0  10   0       78.57       68.61     50.76 o 
   1  10   0        9.05      -30.12     44.07 o 
   2  10   0       27.46       15.06     50.76 o 
   3  10   0      209.16      258.84     69.17 o 
   4  10   0      119.40      108.78     58.57 o 
  -9  11   0        3.89       54.67     47.42 o 
  -8  11   0      212.85      187.44     52.44 o 
  -7  11   0      300.67      350.33     55.78 o 
  -6  11   0      360.37      313.48     43.87 o 
  -5  11   0       85.72       98.37     33.32 o 
  -4  11   0       51.70       50.62     31.24 o 
  -3  11   0      131.11      125.37     64.43 o 
  -2  11   0       38.93       50.98     26.99 o 
  -1  11   0       75.79        3.90     61.36 o 
   0  11   0      394.12      568.44     87.58 o 
   1  11   0      336.37      379.33     75.87 o 
   2  11   0       20.41       -8.37     52.44 o 
  -8  12   0       26.87      111.57     44.63 o 
  -7  12   0        3.32       55.78     34.03 o 
  -6  12   0       52.36       23.24     58.02 o 
  -5  12   0       10.00       34.86     31.43 o 
  -4  12   0      161.57      136.66     59.41 o 
  -3  12   0      206.23      205.24     37.95 o 
  -2  12   0       21.09      -62.48     58.02 o 
  -1  12   0       14.87      -85.35     56.90 o 
   0  12   0       12.01      -34.59     50.21 o 
   1  12   0       86.01       38.49     63.04 o 
  -6  13   0      437.14      473.27    130.26 o 
  -5  13   0      273.30      240.91    112.41 o 
  -4  13   0        6.81      -40.72     71.96 o 
  -3  13   0        2.59      -98.74     65.83 o 
  -2  13   0        6.58     -101.53     71.96 o 
  -1  13   0        7.37      -34.59     75.87 o 
   1 -13   1        8.77      -21.20     68.06 o 
   2 -13   1       11.26       35.70     76.42 o 
   3 -13   1       99.58       73.29     33.84 o 
   4 -13   1      346.08      228.27     47.70 o 
   5 -13   1      264.42      247.82     44.14 o 
   6 -13   1       31.26       10.78    108.78 o 
  -1 -12   1       10.33      -64.15     53.55 o 
   0 -12   1      138.95       54.67     68.61 o 
   1 -12   1       94.26      111.01     73.08 o 
   2 -12   1       35.84        5.82     26.97 o 
   3 -12   1        9.52       16.92     26.93 o 
   4 -12   1        0.19      -36.42     56.62 o 
   5 -12   1       11.26       44.09     29.73 o 
   6 -12   1       23.70      -10.83     31.17 o 
   7 -12   1      150.37      209.75     50.21 o 
   8 -12   1      393.74      365.95     61.36 o 
  -3 -11   1      139.62      105.99     64.15 o 
  -2 -11   1      248.48      402.76     79.77 o 
  -1 -11   1      114.48       99.30     59.69 o 
   0 -11   1        3.05       12.27     48.53 o 
   1 -11   1       93.09      166.84     72.52 o 
   2 -11   1      158.32      177.00     82.84 o 
   3 -11   1       23.11       79.16     28.04 o 
   4 -11   1      333.29      265.22     39.95 o 
   5 -11   1      750.70      714.19     56.25 o 
   6 -11   1      211.40      196.91     40.69 o 
   7 -11   1       49.95      -25.66     30.12 o 
   8 -11   1       47.91       70.29     40.72 o 
   9 -11   1        4.09       56.34     45.19 o 
  -4 -10   1       18.46      -20.64     50.21 o 
  -3 -10   1        7.21      -10.04     45.74 o 
  -2 -10   1       57.28      -26.22     50.21 o 
  -1 -10   1        5.18        7.25     49.09 o 
   0 -10   1       75.85       84.74     28.17 o 
   1 -10   1      438.62      492.80     42.00 o 
   2 -10   1     2467.93     2511.92     77.91 o 
   3 -10   1      105.87      122.74     29.84 o 
   4 -10   1        3.39       -3.07     25.39 o 
   5 -10   1       37.52       47.94     30.62 o 
   6 -10   1       49.20       82.00     36.82 o 
   7 -10   1      125.41       64.71     37.38 o 
   8 -10   1      540.85      630.92     69.73 o 
   9 -10   1      596.61      652.12     73.64 o 
  -5  -9   1       30.80       71.96     55.23 o 
  -4  -9   1        9.30        3.90     45.74 o 
  -3  -9   1       64.58      129.42     53.55 o 
  -2  -9   1      669.98      608.61     71.40 o 
  -1  -9   1      442.97      483.25     44.07 o 
   0  -9   1       78.86      105.96     26.52 o 
   1  -9   1      184.63      204.89     30.24 o 
   2  -9   1     1509.09     1518.58     59.02 o 
   3  -9   1       13.34       83.08     27.38 o 
   4  -9   1      138.44      115.66     52.44 o 
   5  -9   1      561.33      568.27     46.93 o 
   6  -9   1      617.28      697.31     63.04 o 
   7  -9   1      336.71      341.96     53.00 o 
   8  -9   1        2.94       40.16     37.38 o 
   9  -9   1        0.81      -11.71     31.80 o 
  10  -9   1        0.12        8.37     38.49 o 
  -6  -8   1       50.71      107.11     50.21 o 
  -5  -8   1      142.64       78.66     45.74 o 
  -4  -8   1      150.18      186.88     51.32 o 
  -3  -8   1       52.72       78.10     41.28 o 
  -2  -8   1        6.97       25.57     20.17 o 
  -1  -8   1        9.83       -8.13     19.16 o 
   0  -8   1       35.39       29.33     19.30 o 
   1  -8   1      627.75      681.84     39.21 o 
   2  -8   1     2198.82     2026.31     61.99 o 
   3  -8   1     1751.83     1648.93     59.75 o 
   4  -8   1      392.19      381.46     37.93 o 
   5  -8   1       14.04       31.50     27.73 o 
   6  -8   1      342.30      349.21     48.53 o 
   7  -8   1        0.80      -17.85     31.80 o 
   8  -8   1      320.20      470.82     60.81 o 
   9  -8   1       13.66        8.93     41.28 o 
  10  -8   1      426.37      374.31     64.71 o 
  -6  -7   1        1.13       -2.79     35.14 o 
  -5  -7   1      252.88      256.61     48.53 o 
  -4  -7   1       75.32       74.39     49.37 o 
  -3  -7   1        0.09       15.73     17.78 o 
  -2  -7   1      476.15      555.21     36.31 o 
  -1  -7   1     2061.39     2059.78     56.56 o 
   0  -7   1     2678.37     2590.11    117.98 o 
   1  -7   1      253.17      263.60     26.09 o 
   2  -7   1      157.16      230.57     37.38 o 
   3  -7   1      131.11      132.87     24.68 o 
   4  -7   1       19.53        7.50     24.55 o 
   5  -7   1      587.11      562.87     53.00 o 
   6  -7   1     1925.61     1711.47     82.56 o 
   7  -7   1     1387.20     1537.42     85.35 o 
   8  -7   1       98.76      108.22     44.07 o 
   9  -7   1      116.05       77.54     44.07 o 
  10  -7   1      193.64      266.65     58.57 o 
  -7  -6   1       88.13      151.73     49.65 o 
  -6  -6   1        0.36       -9.48     34.03 o 
  -5  -6   1      189.08      250.47     46.30 o 
  -4  -6   1      257.11      301.94     28.90 o 
  -3  -6   1      248.08      279.44     22.60 o 
  -2  -6   1       35.32       34.37     12.94 o 
  -1  -6   1      161.69      170.23     16.33 o 
   0  -6   1       52.48       76.46     11.57 o 
   1  -6   1      764.82      801.96     35.68 o 
   2  -6   1     1067.01     1011.57     55.78 o 
   3  -6   1     2850.21     2932.92     67.23 o 
   4  -6   1     3935.50     4094.79     51.62 o 
   5  -6   1      270.81      285.83     23.01 o 
   6  -6   1       32.09       26.11     17.14 o 
   7  -6   1      292.69      296.10     29.48 o 
   8  -6   1      214.35      181.84     28.94 o 
   9  -6   1      136.25      126.42     29.62 o 
  10  -6   1      159.02      212.19     35.98 o 
  -8  -5   1      115.23      132.77     51.32 o 
  -7  -5   1      176.66      272.79     54.11 o 
  -6  -5   1       98.34       99.30     39.05 o 
  -5  -5   1        4.66       -6.69     20.51 o 
  -4  -5   1       88.60       82.60     20.33 o 
  -3  -5   1      247.34      267.47     24.14 o 
  -2  -5   1       66.98       71.23     13.15 o 
  -1  -5   1     4539.36     4728.52     52.71 o 
   0  -5   1      607.84      551.74     27.59 o 
   1  -5   1     1941.70     1907.10     66.94 o 
   2  -5   1     1096.65     1163.97     39.76 o 
   3  -5   1      799.74      814.28     39.18 o 
   4  -5   1      613.23      647.83     26.83 o 
   5  -5   1      109.37      134.54     22.59 o 
   6  -5   1      697.41      645.35     34.98 o 
   7  -5   1     1504.15     1381.67     52.16 o 
   8  -5   1      693.05      718.44     44.71 o 
   9  -5   1      123.86      133.78     29.89 o 
  10  -5   1       35.73       25.61     27.86 o 
  -8  -4   1        5.29       -6.14     35.70 o 
  -7  -4   1      150.01      202.50     49.65 o 
  -6  -4   1       52.16       40.18     24.45 o 
  -5  -4   1      203.59      217.06     27.71 o 
  -4  -4   1     1329.31     1339.39     57.46 o 
  -3  -4   1     3041.83     2895.22     73.08 o 
  -2  -4   1     1647.55     1627.79     53.00 o 
  -1  -4   1       52.86       65.85     19.25 o 
   0  -4   1     1134.38     1176.43     32.69 o 
   1  -4   1      221.18      238.17     20.12 o 
   2  -4   1      348.55      345.43     25.07 o 
   3  -4   1     4970.58     5145.79     55.94 o 
   4  -4   1     3668.90     4278.50    113.52 o 
   5  -4   1     1839.01     1747.30     52.72 o 
   6  -4   1       72.80       29.25     18.15 o 
   7  -4   1      181.05      167.68     27.99 o 
   8  -4   1       72.26       92.06     26.31 o 
   9  -4   1      111.70       94.55     29.80 o 
  10  -4   1      193.61      206.56     35.15 o 
  -9  -3   1       20.18       19.52     39.05 o 
  -8  -3   1       43.37       77.54     41.28 o 
  -7  -3   1       55.73      115.09     28.55 o 
  -6  -3   1       32.77       -3.13     21.43 o 
  -5  -3   1      279.48      287.85     38.49 o 
  -4  -3   1       45.96       29.57     23.99 o 
  -3  -3   1      215.25      204.17     25.10 o 
  -2  -3   1       98.02      171.26     20.64 o 
  -1  -3   1      387.48      393.45     30.12 o 
   0  -3   1     1226.37     1237.56     29.89 o 
   1  -3   1     3046.07     3276.35     97.34 o 
   2  -3   1     1570.00     1531.48     39.18 o 
   3  -3   1      215.66      224.05     16.88 o 
   4  -3   1        4.80       11.66     12.16 o 
   5  -3   1        0.33      -12.61     12.76 o 
   6  -3   1      290.23      307.18     49.09 o 
   7  -3   1     1578.17     1672.62     56.79 o 
   8  -3   1      850.99      913.17     54.11 o 
   9  -3   1      370.60      304.66     35.76 o 
  10  -3   1       64.86       93.00     30.02 o 
  -9  -2   1      148.17      152.85     53.00 o 
  -8  -2   1       23.39       34.20     28.00 o 
  -7  -2   1      101.02      100.03     28.55 o 
  -6  -2   1      415.85      443.49     48.53 o 
  -5  -2   1      102.77      116.59     30.68 o 
  -4  -2   1     2225.08     2211.86     67.50 o 
  -3  -2   1    11513.70    11434.71    129.98 o 
  -2  -2   1    11759.46    11801.78    116.59 o 
  -1  -2   1     1502.49     1603.81     39.61 o 
   0  -2   1     1148.54     1167.01     30.68 o 
   1  -2   1    15430.58    15773.86     87.81 o 
   2  -2   1     1073.87     1224.86     27.06 o 
   3  -2   1     1028.80      938.59     28.33 o 
   4  -2   1     1076.62     1029.21     51.04 o 
   5  -2   1       85.55       87.91     21.76 o 
   6  -2   1      435.10      468.84     32.71 o 
   7  -2   1       54.60       69.53     24.26 o 
   8  -2   1      260.93      277.73     45.08 o 
   9  -2   1       49.24      -10.10     27.73 o 
  10  -2   1       33.93       56.32     38.49 o 
 -10  -1   1       28.47       71.96     41.84 o 
  -9  -1   1       41.75       48.58     29.08 o 
  -8  -1   1        0.05       14.56     38.21 o 
  -7  -1   1       54.49       -7.25     37.38 o 
  -6  -1   1      988.88      999.10     61.92 o 
  -5  -1   1      266.73      263.86     35.70 o 
  -4  -1   1      140.76      124.40     25.66 o 
  -3  -1   1      520.80      523.26     33.47 o 
  -2  -1   1    13654.90    13676.64    158.99 o 
  -1  -1   1     4453.01     4466.67     54.67 o 
   0  -1   1     4023.16     3999.75     42.95 o 
   1  -1   1    11879.74    14069.98     92.60 o 
   2  -1   1       21.49       16.97     15.90 o 
   3  -1   1      538.53      498.41     22.68 o 
   4  -1   1      453.13      516.53     34.03 o 
   5  -1   1      120.02      141.10     27.06 o 
   6  -1   1       38.54       34.64     24.05 o 
   7  -1   1      282.83      271.07     38.67 o 
   8  -1   1      454.54      446.56     41.49 o 
   9  -1   1      150.75      126.51     34.12 o 
  10  -1   1       17.74        5.02     41.84 o 
 -10   0   1      135.39      143.37     39.62 o 
  -9   0   1      172.54      207.06     38.34 o 
  -8   0   1      196.30      145.04     47.42 o 
  -7   0   1       13.69       16.74     37.93 o 
  -6   0   1      222.39      174.61     39.05 o 
  -5   0   1      320.21      314.62     37.38 o 
  -4   0   1       45.64       47.62     20.07 o 
  -3   0   1     3917.84     3815.61     55.76 o 
  -2   0   1    14491.58    14623.26     91.53 o 
  -1   0   1     4980.85     5148.91     53.00 o 
   0   0   1      205.69      223.70      7.81 o 
   1   0   1     1321.52     1207.18     20.64 o 
   2   0   1     1731.41     1585.40     29.22 o 
   3   0   1       74.43       71.02     12.78 o 
   4   0   1     1018.86      988.47     28.40 o 
   5   0   1     1488.70     1427.72     37.22 o 
   6   0   1      585.56      604.72     41.28 o 
   7   0   1       81.09      118.25     27.00 o 
   8   0   1       12.45      -12.30     25.06 o 
   9   0   1      153.51       85.35     43.51 o 
  10   0   1       24.27       99.30     50.21 o 
 -10   1   1        0.19       27.09     28.95 o 
  -9   1   1        3.11       25.78     29.01 o 
  -8   1   1      298.80      278.92     55.23 o 
  -7   1   1       57.41       58.02     38.49 o 
  -6   1   1     2142.81     2083.81     63.39 o 
  -5   1   1      557.75      413.15     34.89 o 
  -4   1   1      700.12      664.39     40.16 o 
  -3   1   1      204.36      222.58     26.78 o 
  -2   1   1      293.39      352.56     25.66 o 
  -1   1   1     3038.67     3536.18     45.19 o 
   0   1   1      146.49      140.02      7.81 o 
   1   1   1     2454.35     2258.01     23.89 o 
   2   1   1     3356.92     3012.43     37.15 o 
   3   1   1     1991.49     1792.71     38.77 o 
   4   1   1       47.98       48.63     15.18 o 
   5   1   1      748.04      729.51     35.42 o 
   6   1   1      266.50      259.29     29.78 o 
   7   1   1       87.97      106.04     28.97 o 
   8   1   1      104.17       60.25     39.05 o 
   9   1   1      257.47      304.03     61.92 o 
 -10   2   1       15.70       47.91     42.95 o 
  -9   2   1      271.16      309.22     47.80 o 
  -8   2   1     1557.61     1478.76     67.87 o 
  -7   2   1      416.56      419.13     45.90 o 
  -6   2   1        0.15       23.43     32.36 o 
  -5   2   1      585.66      633.15     48.53 o 
  -4   2   1       48.54       46.30     22.31 o 
  -3   2   1      566.40      581.27     37.38 o 
  -2   2   1     5082.30     5707.35    129.98 o 
  -1   2   1     6495.25     6730.09    167.35 o 
   0   2   1      119.10      104.92     14.23 o 
   1   2   1      130.35      141.52     10.47 o 
   2   2   1     1192.56     1131.87     26.00 o 
   3   2   1      659.24      690.68     26.37 o 
   4   2   1      147.62      127.34     19.68 o 
   5   2   1      672.94      784.87     82.00 o 
   6   2   1     1674.59     1632.36     88.42 o 
   7   2   1       11.30      -12.83     27.89 o 
   8   2   1        5.46      -25.66     30.68 o 
   9   2   1       17.55        1.67     40.16 o 
 -10   3   1       15.21       34.99     36.91 o 
  -9   3   1       27.52      -11.24     37.25 o 
  -8   3   1      350.40      361.93     48.74 o 
  -7   3   1       72.71       77.54     40.72 o 
  -6   3   1      554.94      692.29     56.34 o 
  -5   3   1     2902.66     2817.12     82.00 o 
  -4   3   1     7929.53     8012.89    119.94 o 
  -3   3   1     1188.94     1292.95     39.52 o 
  -2   3   1      493.58      540.81     18.70 o 
  -1   3   1       36.16       35.51     12.58 o 
   0   3   1       12.30        8.71      7.78 o 
   1   3   1        1.88       -2.61      7.63 o 
   2   3   1     5303.79     5542.88    117.43 o 
   3   3   1     2911.54     2918.49     48.78 o 
   4   3   1      835.99      774.68     32.69 o 
   5   3   1        1.27       -2.80     17.47 o 
   6   3   1      244.32      240.99     46.30 o 
   7   3   1       34.21       90.37     40.72 o 
   8   3   1       15.44       34.03     38.49 o 
   9   3   1      116.86       46.30     46.86 o 
 -11   4   1       16.81       93.83     33.06 o 
 -10   4   1        0.62       17.96     25.27 o 
  -9   4   1      170.05      181.70     49.65 o 
  -8   4   1      684.40      634.27     63.04 o 
  -7   4   1      593.06      534.97     59.69 o 
  -6   4   1      412.97      281.71     46.30 o 
  -5   4   1      134.91      137.23     33.47 o 
  -4   4   1       85.55       97.07     30.12 o 
  -3   4   1      280.33      317.46     26.60 o 
  -2   4   1      158.23      166.06     37.10 o 
  -1   4   1       10.81       -0.56     11.48 o 
   0   4   1      375.30      329.03     15.19 o 
   1   4   1       45.93       32.12      9.74 o 
   2   4   1     1088.92     1202.30     31.32 o 
   3   4   1      402.72      452.72     24.62 o 
   4   4   1       39.04       40.82     17.34 o 
   5   4   1      128.43       74.75     34.59 o 
   6   4   1      235.43      402.76     55.78 o 
   7   4   1      436.91      565.66     68.06 o 
   8   4   1       69.57      125.52     51.32 o 
 -11   5   1      145.91      150.86     35.95 o 
 -10   5   1      306.40      291.11     64.67 o 
  -9   5   1       42.09       57.46     47.42 o 
  -8   5   1       72.88       45.74     44.63 o 
  -7   5   1       23.26      -53.55     36.26 o 
  -6   5   1      130.48      100.41     35.70 o 
  -5   5   1      942.00      987.94     59.13 o 
  -4   5   1     4891.18     4724.06    130.54 o 
  -3   5   1    14195.13    14972.51    145.60 o 
  -2   5   1      603.03      602.58     46.58 o 
  -1   5   1      135.57      144.54     16.71 o 
   0   5   1      532.82      523.92     20.15 o 
   1   5   1      352.73      398.10     22.70 o 
   2   5   1      223.21      224.49     18.74 o 
   3   5   1      776.56      830.17     63.32 o 
   4   5   1      371.92      401.65     47.42 o 
   5   5   1       50.49       32.36     34.03 o 
   6   5   1       26.42       78.66     38.49 o 
   7   5   1       73.72      105.99     46.30 o 
   8   5   1        6.01      -53.55     35.70 o 
 -11   6   1       13.11      -29.95     25.89 o 
 -10   6   1      101.75      118.77     31.88 o 
  -9   6   1        1.60      -12.27     45.19 o 
  -8   6   1        6.69       31.80     41.84 o 
  -7   6   1     1443.64     1247.34     82.00 o 
  -6   6   1     1283.97     1480.52     78.66 o 
  -5   6   1       35.63      -21.76     25.66 o 
  -4   6   1       34.07       25.84     25.94 o 
  -3   6   1      296.45      351.49     30.44 o 
  -2   6   1      117.69      126.68     21.29 o 
  -1   6   1      560.31      584.35     22.35 o 
   0   6   1     1477.97     1442.12     32.25 o 
   1   6   1      964.92      926.51     28.84 o 
   2   6   1       56.54       66.46     14.12 o 
   3   6   1       18.49       46.30     28.45 o 
   4   6   1        8.82        5.58     28.45 o 
   5   6   1       30.49      -17.29     30.12 o 
   6   6   1       56.10      100.97     44.63 o 
   7   6   1      231.00      257.72     57.46 o 
 -10   7   1      361.89      387.14     67.50 o 
  -9   7   1      231.60      303.47     58.02 o 
  -8   7   1       44.25       -1.67     36.82 o 
  -7   7   1      239.78      392.72     55.78 o 
  -6   7   1      166.47       86.47     39.61 o 
  -5   7   1       27.73       32.11     41.84 o 
  -4   7   1      624.20      668.05     60.81 o 
  -3   7   1      748.95      671.51     40.04 o 
  -2   7   1     1530.60     1547.02     50.13 o 
  -1   7   1       38.72       29.73     17.13 o 
   0   7   1      312.93      319.84     26.27 o 
   1   7   1       28.97       47.12     17.87 o 
   2   7   1       19.83       30.68     42.40 o 
   3   7   1      179.57      144.01     29.48 o 
   4   7   1       47.81       76.98     35.14 o 
   5   7   1      218.84      166.80     46.86 o 
   6   7   1        0.29       34.03     41.28 o 
 -10   8   1       19.08       53.00     49.09 o 
  -9   8   1        0.97      -24.55     40.16 o 
  -8   8   1       14.51       -1.12     33.47 o 
  -7   8   1      318.21      397.74     56.90 o 
  -6   8   1      437.31      354.23     53.00 o 
  -5   8   1      345.49      353.90     39.40 o 
  -4   8   1       38.78       25.45     26.95 o 
  -3   8   1        3.77       37.86     23.01 o 
  -2   8   1      142.14      120.65     25.05 o 
  -1   8   1       50.07       50.89     20.51 o 
   0   8   1      288.22      283.30     29.28 o 
   1   8   1      482.01      444.04     63.59 o 
   2   8   1      372.16      236.53     56.90 o 
   3   8   1       38.25       44.63     42.95 o 
   4   8   1        0.97       46.30     47.97 o 
   5   8   1       39.53       84.79     47.42 o 
 -10   9   1      243.91      259.96     61.92 o 
  -9   9   1      442.21      459.11     68.61 o 
  -8   9   1      342.24      356.46     58.57 o 
  -7   9   1       10.56      -30.12     33.47 o 
  -6   9   1       26.87       49.52     32.38 o 
  -5   9   1       86.55       40.43     31.48 o 
  -4   9   1       37.30       48.00     29.12 o 
  -3   9   1      399.76      397.71     38.54 o 
  -2   9   1      962.80     1058.56     51.19 o 
  -1   9   1      798.54      773.17     50.76 o 
   0   9   1        0.19      -55.78     40.72 o 
   1   9   1       12.88       14.50     42.95 o 
   2   9   1       27.16       23.43     47.42 o 
   3   9   1       40.71       93.16     53.00 o 
   4   9   1      182.78      226.49     63.04 o 
  -9  10   1       74.41       59.69     45.19 o 
  -8  10   1        2.43       69.17     42.40 o 
  -7  10   1      130.58      141.69     44.07 o 
  -6  10   1       62.04      124.78     35.61 o 
  -5  10   1      181.79      259.55     39.90 o 
  -4  10   1       74.17      100.89     29.76 o 
  -3  10   1        0.92      -29.62     32.36 o 
  -2  10   1      212.40      206.41     37.65 o 
  -1  10   1        6.31      -45.19     45.74 o 
   0  10   1       31.00        7.81     48.53 o 
   1  10   1      190.46      149.50     59.13 o 
   2  10   1      334.33      333.59     68.61 o 
   3  10   1       85.12       48.53     52.44 o 
  -9  11   1      400.72      481.42     69.73 o 
  -8  11   1      403.69      339.73     59.69 o 
  -7  11   1       68.27       73.64     41.28 o 
  -6  11   1        1.22       -8.46     43.79 o 
  -5  11   1      146.57       57.68     34.59 o 
  -4  11   1       37.28       40.35     28.72 o 
  -3  11   1       91.32       81.98     29.73 o 
  -2  11   1      365.33      321.32     79.21 o 
  -1  11   1      125.56      176.28     68.06 o 
   0  11   1       81.80       22.31     54.67 o 
   1  11   1       23.62       25.10     56.90 o 
   2  11   1       63.89       30.68     60.81 o 
  -8  12   1       30.87       93.16     45.19 o 
  -7  12   1       20.06       82.00     40.16 o 
  -6  12   1      127.60      119.63     80.89 o 
  -5  12   1      366.57      353.73     68.89 o 
  -4  12   1      277.62      303.46     41.21 o 
  -3  12   1       40.83      -29.57     64.71 o 
  -2  12   1       16.41      -13.39     61.36 o 
  -1  12   1        7.92      -67.50     58.02 o 
   0  12   1        2.85       -4.46     59.69 o 
  -6  13   1       21.60       62.13     73.64 o 
  -5  13   1       55.34       -2.79     83.12 o 
  -4  13   1      121.62       13.95     79.21 o 
  -3  13   1       14.91      -42.40     71.40 o 
  -2  13   1       94.86      -23.43     76.98 o 
   1 -13   2       64.87       41.28     80.89 o 
   2 -13   2      113.34      154.81     66.66 o 
   3 -13   2      145.32      167.59     48.53 o 
   4 -13   2       45.14       23.64     80.89 o 
   5 -13   2        2.29        4.18     49.65 o 
   6 -13   2        6.14       45.82     49.65 o 
   7 -13   2       36.76       49.09     41.28 o 
  -1 -12   2      188.27      175.72     65.27 o 
   0 -12   2      103.36       28.45     64.15 o 
   1 -12   2        0.12       32.53     32.06 o 
   2 -12   2        4.05       23.09     27.73 o 
   3 -12   2       29.76        7.26     29.05 o 
   4 -12   2       36.75       26.84     42.95 o 
   5 -12   2      274.73      213.53     49.37 o 
   6 -12   2      469.07      464.69     61.92 o 
   7 -12   2      259.69      319.65     57.46 o 
   8 -12   2      121.56      158.99     47.97 o 
  -3 -11   2       59.88       43.51     61.36 o 
  -2 -11   2        0.83      -69.17     52.44 o 
  -1 -11   2       75.87       78.66     56.34 o 
   0 -11   2        5.97       18.92     26.26 o 
   1 -11   2       22.56       -6.45     61.08 o 
   2 -11   2      361.87      420.11     41.98 o 
   3 -11   2      828.76      925.95    186.32 o 
   4 -11   2      258.34      314.64     41.19 o 
   5 -11   2       59.03       77.65     32.53 o 
   6 -11   2        3.20       11.16     30.12 o 
   7 -11   2       53.20       32.91     35.70 o 
   8 -11   2       71.35      127.19     45.19 o 
   9 -11   2      340.91      341.96     62.48 o 
  -4 -10   2        0.36      -32.91     48.53 o 
  -3 -10   2        3.69      -17.29     47.42 o 
  -2 -10   2       19.77        2.23     47.97 o 
  -1 -10   2      300.57      380.57     54.39 o 
   0 -10   2      342.86      342.48     38.25 o 
   1 -10   2      247.32      239.55     34.23 o 
   2 -10   2      234.40      253.54     66.10 o 
   3 -10   2       80.65       96.71     43.23 o 
   4 -10   2        7.75       -5.91     25.54 o 
   5 -10   2      228.95      207.59     39.07 o 
   6 -10   2      613.51      542.78     59.13 o 
   7 -10   2      387.66      413.92     55.23 o 
   8 -10   2      310.53      322.99     56.90 o 
   9 -10   2        8.56       78.66     43.51 o 
  -5  -9   2       32.88       13.95     49.65 o 
  -4  -9   2      433.00      520.47     75.31 o 
  -3  -9   2      226.43      294.54     59.69 o 
  -2  -9   2      111.02      122.47     28.78 o 
  -1  -9   2       14.18        7.24     32.08 o 
   0  -9   2       19.66       51.56     24.54 o 
   1  -9   2        2.25        9.69     21.19 o 
   2  -9   2      625.01      660.95     49.93 o 
   3  -9   2      785.52      800.41     47.47 o 
   4  -9   2      451.90      522.35     56.06 o 
   5  -9   2      367.06      383.24     47.97 o 
   6  -9   2       30.23       93.16     35.14 o 
   7  -9   2       21.10       12.83     34.03 o 
   8  -9   2       20.79        5.58     35.14 o 
   9  -9   2       69.56      134.44     47.97 o 
  10  -9   2      153.55      231.51     55.78 o 
  -6  -8   2      142.05      233.18     60.81 o 
  -5  -8   2       10.89       -1.12     41.84 o 
  -4  -8   2       20.31       54.11     41.84 o 
  -3  -8   2      139.53      162.77     28.99 o 
  -2  -8   2       71.23       61.18     24.45 o 
   0  -8   2      871.90      814.53     42.82 o 
   1  -8   2     1781.30     1724.86     56.88 o 
   2  -8   2      481.50      399.81     37.38 o 
   3  -8   2       14.61       51.09     24.85 o 
   4  -8   2        5.98       -9.70     21.43 o 
   5  -8   2       13.48       12.27     30.12 o 
   6  -8   2      375.96      427.87     51.32 o 
   7  -8   2      785.64      769.83     68.61 o 
   8  -8   2      374.40      427.31     56.90 o 
   9  -8   2        2.62       -0.56     37.38 o 
  10  -8   2       12.35       90.37     46.30 o 
  -7  -7   2       82.23       94.83     45.74 o 
  -6  -7   2      124.20      153.41     46.86 o 
  -5  -7   2       23.53      -25.66     29.57 o 
  -4  -7   2      140.36      170.52     30.33 o 
  -3  -7   2      613.16      687.02     33.18 o 
  -2  -7   2     1058.43     1122.92     36.01 o 
  -1  -7   2      382.85      433.63     47.70 o 
   0  -7   2      159.79      172.12     30.68 o 
   1  -7   2       10.61       -3.00     16.56 o 
   2  -7   2       87.97      109.81     22.88 o 
   3  -7   2      716.10      771.56     41.77 o 
   4  -7   2     4397.54     4566.82    155.64 o 
   5  -7   2     1951.67     1981.47     82.00 o 
   6  -7   2      670.97      611.96     58.57 o 
   7  -7   2       60.61       12.83     34.59 o 
   8  -7   2      218.41      175.16     46.30 o 
   9  -7   2        2.61       32.91     38.49 o 
  10  -7   2       18.57       79.21     45.19 o 
  -7  -6   2      160.92      227.04     53.00 o 
  -6  -6   2      610.09      854.06     76.42 o 
  -5  -6   2      211.25      291.36     32.23 o 
  -4  -6   2        3.80       16.26     21.48 o 
  -3  -6   2       31.72       39.21     19.52 o 
  -2  -6   2       73.12       53.05     18.05 o 
  -1  -6   2       35.09       38.36     16.59 o 
   0  -6   2     1187.24     1063.65     38.60 o 
   1  -6   2     1301.60     1212.52     42.32 o 
   2  -6   2     1463.12     1439.75     47.55 o 
   3  -6   2      441.80      449.52     32.51 o 
   4  -6   2     2056.95     2299.80    106.27 o 
   5  -6   2       98.90      114.33     39.89 o 
   6  -6   2      223.70      278.25     26.78 o 
   7  -6   2     1075.10      979.62     44.89 o 
   8  -6   2      260.08      249.37     31.50 o 
   9  -6   2        2.38        4.08     23.93 o 
  10  -6   2        8.78       39.88     28.35 o 
  -8  -5   2       41.83       87.58     41.84 o 
  -7  -5   2        7.48       26.78     34.03 o 
  -6  -5   2        1.98      -30.36     20.24 o 
  -5  -5   2       16.88       26.22     31.80 o 
  -4  -5   2       23.33       26.22     23.43 o 
  -3  -5   2      589.82      592.43     42.95 o 
  -2  -5   2     2578.60     2373.18     93.72 o 
  -1  -5   2     4144.73     4137.94     66.21 o 
   0  -5   2      428.85      453.57     25.65 o 
   1  -5   2        0.79      -10.93     12.84 o 
   2  -5   2      481.32      576.39     30.75 o 
   3  -5   2      333.96      390.46     23.71 o 
   4  -5   2     2487.85     2507.49     48.38 o 
   5  -5   2     2620.05     2831.04    100.41 o 
   6  -5   2     1075.25      938.20     40.81 o 
   7  -5   2      299.99      322.97     91.21 o 
   8  -5   2       19.85       16.89     24.82 o 
   9  -5   2      205.81      215.69     33.64 o 
  10  -5   2       88.70       34.17     28.35 o 
  -8  -4   2       93.78      111.01     45.74 o 
  -7  -4   2       27.32       14.26     25.16 o 
  -6  -4   2       71.31       69.73     36.26 o 
  -5  -4   2     3631.28     3705.21    102.64 o 
  -4  -4   2     1129.65     1028.67     53.00 o 
  -3  -4   2       81.36      103.20     24.55 o 
  -2  -4   2     1547.18     1657.36     57.46 o 
  -1  -4   2     1320.69     1388.88     36.58 o 
   0  -4   2      424.28      402.04     24.82 o 
   1  -4   2      217.66      205.36     19.43 o 
   2  -4   2     2384.46     2560.09     51.19 o 
   3  -4   2     2912.78     3054.10     46.91 o 
   4  -4   2      413.66      479.48     43.23 o 
   5  -4   2      309.40      314.11     25.17 o 
   6  -4   2        2.58       -4.53     16.74 o 
   7  -4   2       74.43       86.83     42.95 o 
   8  -4   2      734.07      696.15     44.57 o 
   9  -4   2      678.56      740.67     49.31 o 
  10  -4   2       33.87       50.29     30.81 o 
  -9  -3   2      110.04      223.14     56.34 o 
  -8  -3   2       80.41      131.54     58.02 o 
  -7  -3   2       26.68       -5.58     35.70 o 
  -6  -3   2      673.96      747.51     60.81 o 
  -5  -3   2       63.58       71.96     30.68 o 
  -4  -3   2      304.05      336.94     36.82 o 
  -3  -3   2      544.82      575.70     37.93 o 
  -2  -3   2     1380.37     1360.58     47.42 o 
  -1  -3   2     1938.47     1848.29     36.87 o 
   0  -3   2     2163.55     2092.48     49.65 o 
   1  -3   2      118.44      122.63     46.58 o 
   2  -3   2     1949.05     1963.62     54.11 o 
   3  -3   2      338.37      384.89     24.27 o 
   4  -3   2      324.27      324.36     22.79 o 
   5  -3   2     1438.27     1323.51     41.42 o 
   6  -3   2      153.12      136.13     25.66 o 
   7  -3   2      584.62      589.59     46.30 o 
   8  -3   2       11.04       -3.93     39.33 o 
   9  -3   2      210.79      232.82     61.58 o 
  10  -3   2        2.87       19.65     29.06 o 
  -9  -2   2       43.36       24.85     31.80 o 
  -8  -2   2      198.73      210.87     50.21 o 
  -7  -2   2        6.51       25.66     37.93 o 
  -6  -2   2      116.09       79.21     35.14 o 
  -5  -2   2     2940.69     2995.63     88.14 o 
  -4  -2   2     8447.73     8300.18    129.98 o 
  -3  -2   2     2610.66     2451.73     64.15 o 
  -2  -2   2      115.12      114.36     19.52 o 
  -1  -2   2     3380.44     3046.39     57.46 o 
   0  -2   2      358.24      338.61     21.76 o 
   1  -2   2     3918.76     3841.32     60.25 o 
   2  -2   2      106.65      147.74     38.21 o 
   3  -2   2     2341.36     2162.66     40.40 o 
   4  -2   2      519.22      515.98     26.82 o 
   5  -2   2       69.46       50.46     17.07 o 
   6  -2   2       24.18        6.23     17.96 o 
   7  -2   2      362.30      341.37     34.51 o 
   8  -2   2       22.37       -9.22     35.83 o 
   9  -2   2      349.91      427.54     60.81 o 
  10  -2   2      125.29       79.21     47.97 o 
 -10  -1   2        0.01      -38.55     32.91 o 
  -9  -1   2      106.05      173.62     35.66 o 
  -8  -1   2      352.66      455.76     63.59 o 
  -7  -1   2      189.63      233.18     47.97 o 
  -6  -1   2       47.04       49.65     34.03 o 
  -5  -1   2        0.24        8.93     25.10 o 
  -4  -1   2      514.92      489.79     37.38 o 
  -3  -1   2      676.89      656.03     37.38 o 
  -2  -1   2     1052.56     1064.37     38.49 o 
  -1  -1   2     1680.83     1512.16     27.14 o 
   0  -1   2     5086.00     4872.22     56.90 o 
   1  -1   2     1888.84     2042.46     28.40 o 
   2  -1   2     1259.17     1208.76     28.35 o 
   3  -1   2       99.45      102.15     14.39 o 
   4  -1   2       45.04       51.82     15.72 o 
   5  -1   2      335.65      344.88     61.36 o 
   6  -1   2      795.30      714.65     38.44 o 
   7  -1   2      376.72      336.38     30.45 o 
   8  -1   2        6.27       26.62     26.22 o 
   9  -1   2        7.29       -2.79     34.59 o 
  10  -1   2       14.54       36.82     44.07 o 
 -10   0   2       77.82      134.93     36.86 o 
  -9   0   2       13.09      -52.44     41.84 o 
  -8   0   2       30.88       90.93     45.19 o 
  -7   0   2      227.10      331.36     52.44 o 
  -6   0   2        0.10       23.43     31.24 o 
  -5   0   2      977.13      917.66     51.88 o 
  -4   0   2       15.54        3.90     21.76 o 
  -3   0   2     4419.89     4663.59     82.00 o 
  -2   0   2      436.55      401.65     27.89 o 
  -1   0   2     1032.80      896.98     21.13 o 
   0   0   2    12976.98    14659.94     71.12 o 
   1   0   2       27.00       22.87     14.23 o 
   2   0   2     1668.06     1466.21     67.78 o 
   3   0   2      152.07      169.20     15.68 o 
   4   0   2     1766.36     1582.39     81.17 o 
   5   0   2      337.81      318.12     30.93 o 
   6   0   2        0.84       -6.51     17.59 o 
   7   0   2      275.24      261.53     43.23 o 
   8   0   2        1.21      -10.04     30.12 o 
   9   0   2       28.61       65.27     40.72 o 
  10   0   2      105.07       93.72     52.44 o 
 -10   1   2       23.64       42.38     29.23 o 
  -9   1   2       29.69       -7.81     45.19 o 
  -8   1   2      965.26      939.41     76.98 o 
  -7   1   2     2039.30     2084.11     90.37 o 
  -6   1   2     1751.63     1715.44     60.85 o 
  -5   1   2       74.21       90.58     23.95 o 
  -4   1   2       54.92       65.68     20.80 o 
  -3   1   2       77.60       98.50     19.66 o 
  -2   1   2       99.87      118.40     13.90 o 
  -1   1   2      171.20      244.38     13.52 o 
   0   1   2    10757.97    10439.95     58.80 o 
   1   1   2     3232.48     3155.17     65.83 o 
   2   1   2      442.64      426.76     17.06 o 
   3   1   2      824.04      832.19     44.35 o 
   4   1   2      541.22      510.19     26.22 o 
   5   1   2       15.08        4.89     20.08 o 
   6   1   2      524.98      513.88     36.37 o 
   7   1   2      214.13      242.10     47.97 o 
   8   1   2        5.41      -41.84     30.68 o 
   9   1   2        0.26       23.43     40.72 o 
 -10   2   2       49.26       81.45     53.00 o 
  -9   2   2       58.38      -14.50     45.74 o 
  -8   2   2        4.92       63.63     38.24 o 
  -7   2   2       65.99       77.36     36.39 o 
  -6   2   2       49.28       55.23     64.43 o 
  -5   2   2      242.44      307.37     37.38 o 
  -4   2   2     1416.38     1289.74     55.78 o 
  -3   2   2      709.24      751.42     41.28 o 
  -2   2   2     1514.73     1711.65     40.72 o 
  -1   2   2      177.75      199.32     14.09 o 
   0   2   2       10.08        4.30     15.08 o 
   1   2   2       10.24       28.51      5.80 o 
   2   2   2      234.39      226.00     25.66 o 
   3   2   2     3822.69     3780.57     78.38 o 
   4   2   2     1336.18     1298.82     63.59 o 
   5   2   2      657.42      662.58     55.78 o 
   6   2   2        4.74      -26.22     27.33 o 
   7   2   2      222.00      179.07     46.86 o 
   8   2   2       25.35       34.59     39.61 o 
   9   2   2        5.91       21.20     46.30 o 
 -10   3   2        0.30       57.44     42.52 o 
  -9   3   2       46.31       14.95     39.92 o 
  -8   3   2      109.84       94.60     37.50 o 
  -7   3   2     1796.31     1864.45     70.21 o 
  -6   3   2     2918.17     3025.20     99.30 o 
  -5   3   2     1249.36     1189.33     61.36 o 
  -4   3   2      342.35      362.04     38.49 o 
  -3   3   2     3021.39     3701.10    108.50 o 
  -2   3   2     3234.90     3317.23     39.97 o 
  -1   3   2       98.61      100.87     11.82 o 
   0   3   2      668.03      678.93     29.84 o 
   1   3   2       11.72        4.83      7.16 o 
   2   3   2     1456.23     1454.86     56.90 o 
   3   3   2       18.20       37.17     18.13 o 
   4   3   2      179.47      163.78     48.81 o 
   5   3   2        4.56      -34.31     22.87 o 
   6   3   2       44.30       12.83     31.80 o 
   7   3   2       58.09       32.36     37.38 o 
   8   3   2      225.71      287.85     60.25 o 
 -11   4   2       32.06       59.70     29.31 o 
 -10   4   2      224.52      222.21     51.00 o 
  -9   4   2      319.77      188.78     45.36 o 
  -8   4   2       78.24       88.70     41.28 o 
  -7   4   2       39.72      -20.64     36.82 o 
  -6   4   2      264.07      267.77     41.84 o 
  -5   4   2      141.21      181.86     33.47 o 
  -4   4   2      773.93      856.34     42.38 o 
  -3   4   2     4378.48     4394.41     52.13 o 
  -2   4   2     2161.93     2096.81     34.92 o 
  -1   4   2        7.48        5.70      9.84 o 
   0   4   2        0.20        2.32      8.27 o 
   1   4   2        4.17       -1.30      8.48 o 
   2   4   2     1415.51     1481.26     31.92 o 
   3   4   2        9.21       -6.07     12.31 o 
   4   4   2      730.94      730.78     57.46 o 
   5   4   2      644.32      642.08     61.92 o 
   6   4   2      318.61      409.46     58.02 o 
   7   4   2        0.11       15.06     36.26 o 
   8   4   2       24.76       27.33     43.51 o 
 -11   5   2        8.63       28.46     27.34 o 
 -10   5   2       53.80       48.27     42.39 o 
  -9   5   2       70.84       15.06     44.07 o 
  -8   5   2       22.80       -1.67     37.93 o 
  -7   5   2       46.86       10.60     40.16 o 
  -6   5   2     3592.80     3253.35    104.32 o 
  -5   5   2     2442.92     2718.94     90.93 o 
  -4   5   2      598.42      663.80     40.40 o 
  -3   5   2      914.75      952.96     32.65 o 
  -2   5   2      448.14      470.13     21.30 o 
  -1   5   2       44.38       34.55     12.76 o 
   0   5   2      198.02      200.68     14.86 o 
   1   5   2     1714.42     1628.27     32.54 o 
   2   5   2     1086.81     1134.66     58.02 o 
   3   5   2       40.03       62.48     28.45 o 
   4   5   2       31.25       94.28     34.03 o 
   5   5   2        2.74       -5.58     29.57 o 
   6   5   2        3.16      -30.12     32.91 o 
   7   5   2       69.91       26.22     39.61 o 
 -10   6   2       95.99       41.84     52.44 o 
  -9   6   2      610.37      651.01     75.31 o 
  -8   6   2        2.74       14.50     42.95 o 
  -7   6   2      117.96       83.12     45.74 o 
  -6   6   2      284.78      391.05     54.11 o 
  -5   6   2      864.71      805.80     47.26 o 
  -4   6   2        0.17        1.30     23.89 o 
  -3   6   2      566.61      496.99     28.81 o 
  -2   6   2     2383.58     2254.62     39.85 o 
  -1   6   2     2055.65     2085.40     38.87 o 
   0   6   2      335.22      326.23     28.95 o 
   1   6   2       29.20       -9.18     17.96 o 
   2   6   2       71.66       68.66     75.87 o 
   3   6   2       10.32       13.39     28.45 o 
   4   6   2       12.86       34.03     31.80 o 
   5   6   2      192.97      280.04     50.21 o 
   6   6   2      437.01      382.12     60.81 o 
   7   6   2       92.09       83.12     49.65 o 
 -10   7   2        2.46       -6.14     49.09 o 
  -9   7   2      207.66      129.42     51.88 o 
  -8   7   2        8.36      -11.71     40.72 o 
  -7   7   2        8.29      -15.06     35.70 o 
  -6   7   2      460.39      450.74     53.00 o 
  -5   7   2     1585.10     1584.28     64.50 o 
  -4   7   2      555.84      596.55     42.68 o 
  -3   7   2       15.22       47.78     23.68 o 
  -2   7   2      246.84      256.91     27.89 o 
  -1   7   2      887.25      824.78     37.39 o 
   0   7   2        5.05       11.54     19.25 o 
   1   7   2      266.13      281.20     31.76 o 
   2   7   2      541.85      570.39     41.95 o 
   3   7   2      327.14      303.02     39.89 o 
   4   7   2       11.26      -15.62     30.12 o 
   5   7   2       57.49       31.24     38.49 o 
   6   7   2       14.73       15.62     40.16 o 
 -10   8   2       29.28       19.52     46.30 o 
  -9   8   2      162.52      106.55     49.09 o 
  -8   8   2      334.11      471.38     63.04 o 
  -7   8   2      210.90      196.92     48.53 o 
  -6   8   2        6.86      -10.46     33.47 o 
  -5   8   2        0.62       18.39     28.73 o 
  -4   8   2       53.87       66.23     27.04 o 
  -3   8   2        4.49       -3.12     20.89 o 
  -2   8   2      197.21      195.37     27.82 o 
  -1   8   2     4590.98     4327.21    150.06 o 
   0   8   2      865.70      834.54     82.00 o 
   1   8   2      115.41      179.63     51.32 o 
   2   8   2        0.61        6.69     39.61 o 
   3   8   2       34.83       41.84     46.30 o 
   4   8   2        8.96       32.36     44.07 o 
   5   8   2       43.23       28.45     42.95 o 
 -10   9   2      114.16      225.37     60.25 o 
  -9   9   2        0.02      -13.39     40.72 o 
  -8   9   2      276.20      386.03     61.92 o 
  -7   9   2      277.38      244.34     47.97 o 
  -6   9   2        5.28       -4.48     32.36 o 
  -5   9   2      153.40      160.92     72.24 o 
  -4   9   2      866.35      825.53     60.25 o 
  -3   9   2      424.92      420.43     38.07 o 
  -2   9   2       14.17       22.96     42.40 o 
  -1   9   2      898.98      853.50     85.35 o 
   0   9   2       17.12       43.51     46.86 o 
   1   9   2       17.68       15.62     42.40 o 
   2   9   2      257.10      290.08     65.27 o 
   3   9   2      456.87      523.26     78.66 o 
   4   9   2      225.31      239.32     65.83 o 
  -9  10   2       53.95       52.44     44.07 o 
  -8  10   2      338.46      346.98     58.02 o 
  -7  10   2      477.37      435.68     59.13 o 
  -6  10   2       48.94       98.96     77.82 o 
  -5  10   2        2.13       -8.52     26.62 o 
  -4  10   2       64.97       54.74     26.93 o 
  -3  10   2        3.16        0.36     41.00 o 
  -2  10   2       75.72       -9.48     52.44 o 
  -1  10   2      264.57      186.32     63.59 o 
   0  10   2      324.30      434.56     73.08 o 
   1  10   2       89.82       83.12     58.02 o 
   2  10   2        5.07       -8.37     44.07 o 
   3  10   2       16.87       19.52     53.00 o 
  -8  11   2       14.91       54.11     39.05 o 
  -7  11   2       43.15       41.25     42.95 o 
  -6  11   2        2.64       26.24     31.47 o 
  -5  11   2      133.86      197.49     41.56 o 
  -4  11   2      561.24      480.42     65.83 o 
  -3  11   2      466.78      464.69     86.47 o 
  -2  11   2      131.75      266.09     73.64 o 
  -1  11   2       34.65       47.42     56.90 o 
   0  11   2        4.05      -32.36     47.97 o 
   1  11   2       69.20       60.25     58.57 o 
   2  11   2        0.31      -76.98     51.32 o 
  -7  12   2      177.34      222.59     44.70 o 
  -6  12   2      275.18      305.34     45.43 o 
  -5  12   2       71.41      -83.12     72.52 o 
  -4  12   2        1.83      -73.64     64.71 o 
  -3  12   2        0.23      -29.57     66.94 o 
  -2  12   2       29.27      -34.03     67.50 o 
  -1  12   2       47.89      -88.70     59.13 o 
   0  12   2      106.30      115.47     71.40 o 
  -5  13   2        1.07       83.12     88.70 o 
  -4  13   2      159.23       87.58     90.37 o 
  -3  13   2      172.20       94.28     88.70 o 
   0 -13   3      256.53      283.94     91.49 o 
   1 -13   3      171.26      207.93     43.32 o 
   2 -13   3       55.43       48.24     37.10 o 
   3 -13   3       16.89       15.97     71.13 o 
   4 -13   3        5.31      -44.19    100.41 o 
   5 -13   3       34.99       27.67     58.02 o 
   6 -13   3      230.65      215.89     50.76 o 
  -1 -12   3        5.31       -5.58     58.02 o 
   0 -12   3       61.27       47.52     32.85 o 
   1 -12   3       43.61       23.37     52.44 o 
   2 -12   3       26.21        8.36     46.86 o 
   3 -12   3      425.12      403.35     45.57 o 
   4 -12   3      278.42      300.51     43.75 o 
   5 -12   3      359.70      426.28     94.28 o 
   6 -12   3      146.38      133.33     45.19 o 
   7 -12   3       45.90       31.24     36.26 o 
   8 -12   3        1.14        5.58     34.59 o 
  -2 -11   3       23.53      -32.91     50.76 o 
  -1 -11   3       13.64       14.15     27.94 o 
   0 -11   3      117.12       96.59     32.61 o 
   1 -11   3      309.55      353.88     41.63 o 
   2 -11   3      496.57      469.99     44.69 o 
   3 -11   3       34.34       26.52     26.87 o 
   4 -11   3      193.35      198.25     73.36 o 
   5 -11   3        1.76        9.55     28.82 o 
   6 -11   3       34.75       73.08     38.49 o 
   7 -11   3      138.86      185.76     45.74 o 
   8 -11   3      337.10      230.95     50.76 o 
   9 -11   3      228.59      178.51     50.21 o 
  -3 -10   3      119.61      184.65     63.04 o 
  -2 -10   3       93.32       98.16     31.15 o 
  -1 -10   3      227.13      271.22     36.12 o 
   0 -10   3       40.86       41.69     24.90 o 
   1 -10   3        0.32        9.54     22.54 o 
   2 -10   3      561.30      571.36     45.61 o 
   3 -10   3      124.04      145.25     34.38 o 
   4 -10   3      361.20      342.42     41.81 o 
   5 -10   3      397.39      401.09     50.76 o 
   6 -10   3      226.35      184.09     42.95 o 
   7 -10   3       32.11       44.07     34.59 o 
   8 -10   3        0.35       13.95     35.70 o 
   9 -10   3       33.74       69.17     44.07 o 
  -3  -9   3        5.77      -14.09     23.11 o 
  -2  -9   3        0.37      -32.17     21.45 o 
  -1  -9   3        3.58        0.52     23.84 o 
   0  -9   3      104.42       55.83     25.69 o 
   1  -9   3      626.82      634.23     43.08 o 
   2  -9   3     3167.75     2934.96     78.62 o 
   3  -9   3      892.65      850.94     63.04 o 
   4  -9   3       94.56      113.77     32.43 o 
   5  -9   3       35.55       59.69     35.14 o 
   6  -9   3      162.30      139.46     40.16 o 
   7  -9   3        0.59        6.14     32.91 o 
   8  -9   3      233.01      356.46     57.46 o 
   9  -9   3      164.30      280.04     55.23 o 
  10  -9   3       56.22      220.35     55.23 o 
  -4  -8   3        2.32      -19.37     21.77 o 
  -3  -8   3       86.39       87.06     26.25 o 
  -2  -8   3      428.46      468.42     87.86 o 
  -1  -8   3      587.47      609.77     40.06 o 
   0  -8   3      419.55      401.40     34.16 o 
   1  -8   3        4.51        1.66     19.13 o 
   2  -8   3       47.13       50.04     21.80 o 
   3  -8   3       49.57       39.50     22.39 o 
   4  -8   3      822.61      859.08     61.92 o 
   5  -8   3     1451.49     1445.94     77.54 o 
   6  -8   3      146.36       97.07     39.61 o 
   7  -8   3        2.95       27.89     35.70 o 
   8  -8   3      132.98      107.11     43.51 o 
   9  -8   3      216.62      254.94     53.55 o 
  10  -8   3        2.57       27.33     39.05 o 
  -7  -7   3        3.21       54.11     42.40 o 
  -6  -7   3       68.60      194.13     48.53 o 
  -5  -7   3      510.38      602.17     36.30 o 
  -4  -7   3      347.53      354.76     61.92 o 
  -3  -7   3      132.86      169.46     27.48 o 
  -2  -7   3       41.83       46.05     20.91 o 
  -1  -7   3        4.31       -6.67     29.84 o 
   0  -7   3        1.36      -22.75     25.38 o 
   1  -7   3      405.43      437.75     32.89 o 
   2  -7   3      830.81      764.41     40.55 o 
   3  -7   3     1153.03     1104.36     48.40 o 
   4  -7   3     1368.79     1234.51     64.71 o 
   5  -7   3        3.28       29.57     30.68 o 
   6  -7   3      171.48      133.88     40.16 o 
   7  -7   3      497.34      536.65     59.13 o 
   8  -7   3        0.74       68.61     37.93 o 
   9  -7   3       12.81       26.22     38.49 o 
  10  -7   3      239.00      419.50     60.81 o 
  -7  -6   3      232.39      320.76     58.57 o 
  -6  -6   3        1.06      -18.43     23.01 o 
  -5  -6   3       67.13       31.80     31.80 o 
  -4  -6   3      230.42      251.59     39.05 o 
  -3  -6   3       18.16       40.89     19.70 o 
  -2  -6   3      732.57      765.00     38.17 o 
  -1  -6   3     2424.37     2445.58     57.22 o 
   0  -6   3     2419.01     2363.49     55.35 o 
   1  -6   3      767.82      754.41     35.90 o 
   2  -6   3       18.30        6.69     15.88 o 
   3  -6   3       24.36        8.60     12.78 o 
   4  -6   3       74.45       95.88     17.42 o 
   5  -6   3     1134.20     1095.19     40.60 o 
   6  -6   3     1563.52     1722.81     51.31 o 
   7  -6   3      234.66      276.33     57.74 o 
   8  -6   3       29.01       20.13     22.23 o 
   9  -6   3       69.28      150.75     55.51 o 
  10  -6   3       20.59       48.48     36.26 o 
  -8  -5   3        0.63       22.31     33.47 o 
  -7  -5   3       54.19       21.76     42.40 o 
  -6  -5   3       51.03       55.78     40.16 o 
  -5  -5   3       10.17      -41.00     27.33 o 
  -4  -5   3     1980.45     2067.38     79.21 o 
  -3  -5   3      607.97      606.38     46.86 o 
  -2  -5   3       83.11       70.18     16.74 o 
  -1  -5   3     2902.44     3138.61     58.97 o 
   0  -5   3        4.57       -2.83     13.06 o 
   1  -5   3      419.94      407.55     35.14 o 
   2  -5   3     1173.13     1138.49     21.97 o 
   3  -5   3     2471.96     2572.78     76.98 o 
   4  -5   3     2052.05     2074.23     47.97 o 
   5  -5   3      215.21      242.28     23.58 o 
   6  -5   3       77.40       80.49     20.01 o 
   7  -5   3        5.33       22.55     21.42 o 
   8  -5   3       62.22       49.06     24.51 o 
   9  -5   3       29.78       25.69     74.75 o 
  10  -5   3      193.16      203.40     35.90 o 
  -8  -4   3      324.70      445.16     67.50 o 
  -7  -4   3      957.54      979.02     73.64 o 
  -6  -4   3      215.67      276.13     47.97 o 
  -5  -4   3        2.39        3.35     28.45 o 
  -4  -4   3     1308.27     1259.06     60.25 o 
  -3  -4   3      817.15      820.59     48.53 o 
  -2  -4   3       96.03      114.26     17.13 o 
  -1  -4   3     4184.77     4099.86     59.20 o 
   0  -4   3      978.30      939.66     35.97 o 
   1  -4   3      420.77      428.11     20.70 o 
   2  -4   3      167.58      170.97     16.16 o 
   3  -4   3       90.92       88.36     15.37 o 
   4  -4   3      263.60      270.89     29.57 o 
   5  -4   3        2.75       -4.25     24.55 o 
   6  -4   3      388.38      352.03     30.13 o 
   7  -4   3      747.27      748.09     42.16 o 
   8  -4   3      557.79      590.54     42.01 o 
   9  -4   3        9.93        2.72     42.68 o 
  10  -4   3      108.79      124.40     47.97 o 
  -9  -3   3        7.35       34.03     45.74 o 
  -8  -3   3        4.05       16.18     45.19 o 
  -7  -3   3       19.74      -10.04     35.14 o 
  -6  -3   3     1123.49     1104.53     69.73 o 
  -5  -3   3      389.87      431.77     46.86 o 
  -4  -3   3      853.94      737.47     47.97 o 
  -3  -3   3     2866.73     2609.60     73.08 o 
  -2  -3   3      842.96      789.91     39.61 o 
  -1  -3   3       29.07       22.56     12.83 o 
   0  -3   3     3108.07     3089.28     35.62 o 
   1  -3   3      371.37      388.85     19.92 o 
   2  -3   3      162.34      171.93     16.46 o 
   3  -3   3      402.81      458.71     24.45 o 
   4  -3   3      992.26      888.52     33.13 o 
   5  -3   3      188.44      204.51     23.45 o 
   6  -3   3       80.91       51.85     20.01 o 
   7  -3   3      359.94      324.26     33.47 o 
   8  -3   3       60.91       63.76     26.74 o 
   9  -3   3       11.31        8.00     26.61 o 
  10  -3   3      115.40      126.63     51.32 o 
  -9  -2   3       37.07       23.43     51.32 o 
  -8  -2   3       21.94        3.90     43.51 o 
  -7  -2   3      362.66      357.02     53.55 o 
  -6  -2   3      834.69      830.07     61.36 o 
  -5  -2   3      786.05      712.93     50.76 o 
  -4  -2   3       11.41      -12.83     21.76 o 
  -3  -2   3      371.20      358.69     32.36 o 
  -2  -2   3       81.31       97.07     20.08 o 
  -1  -2   3      335.79      314.85     30.12 o 
   0  -2   3     1800.63     1590.53     32.32 o 
   1  -2   3    32518.78    31100.13    173.77 o 
   2  -2   3     1153.79     1307.66     31.37 o 
   3  -2   3      113.97      121.56     15.72 o 
   4  -2   3      168.77      178.97     26.50 o 
   5  -2   3      507.77      484.24     29.73 o 
   6  -2   3       21.47       16.30     19.38 o 
   7  -2   3      551.87      591.17     39.47 o 
   8  -2   3      750.83      731.49     96.51 o 
   9  -2   3      159.56      249.91     53.55 o 
  10  -2   3       11.22       20.08     41.28 o 
 -10  -1   3      117.12      129.42     60.81 o 
  -9  -1   3      309.22      302.35     61.92 o 
  -8  -1   3       27.10      -17.29     40.72 o 
  -7  -1   3       43.79       21.20     37.93 o 
  -6  -1   3      419.60      441.26     50.76 o 
  -5  -1   3       12.36       28.45     27.89 o 
  -4  -1   3      226.96      240.43     31.80 o 
  -3  -1   3     1346.59     1302.57     51.32 o 
  -2  -1   3     3592.75     3322.70     64.99 o 
  -1  -1   3     1694.47     1561.45     31.74 o 
   0  -1   3      156.16      151.06     14.19 o 
   1  -1   3    48541.65    55530.00    318.53 o 
   2  -1   3      193.87      199.68     15.66 o 
   3  -1   3      982.09      927.90     28.95 o 
   4  -1   3     1603.98     1514.24     39.67 o 
   5  -1   3      750.97      788.52     35.03 o 
   6  -1   3       30.72       14.65     19.78 o 
   7  -1   3       19.37       48.61     27.61 o 
   8  -1   3       28.03      -21.76     31.80 o 
   9  -1   3       11.05        3.35     36.26 o 
  10  -1   3       31.54       -2.23     41.28 o 
 -10   0   3        0.63      -50.76     48.53 o 
  -9   0   3        0.60      -61.92     41.28 o 
  -8   0   3       11.38      -26.22     41.28 o 
  -7   0   3      392.16      492.02     59.13 o 
  -6   0   3     1128.13     1233.95     66.94 o 
  -5   0   3     1887.78     1836.98     71.40 o 
  -4   0   3       52.09       46.30     21.76 o 
  -3   0   3      432.34      465.24     35.70 o 
  -2   0   3       35.91       29.91     12.21 o 
  -1   0   3      435.34      429.63     19.55 o 
   0   0   3     2359.78     2587.81     36.82 o 
   1   0   3     6703.32     6315.79     48.30 o 
   2   0   3     2443.77     2276.79     34.29 o 
   3   0   3      401.47      408.52     21.66 o 
   4   0   3       23.66       40.14     15.09 o 
   5   0   3      422.21      416.18     42.87 o 
   6   0   3      114.81       88.82     30.12 o 
   7   0   3       40.51       41.28     34.03 o 
   8   0   3       15.93       14.50     33.47 o 
   9   0   3      286.43      305.70     62.48 o 
 -10   1   3       94.23       37.38     54.11 o 
  -9   1   3      123.36      161.78     55.23 o 
  -8   1   3     1087.25     1030.90     83.12 o 
  -7   1   3       16.98       63.59     40.16 o 
  -6   1   3      661.73      673.88     56.90 o 
  -5   1   3      688.33      762.80     43.58 o 
  -4   1   3        8.13       16.07     47.97 o 
  -3   1   3      551.99      543.40     30.91 o 
  -2   1   3     1125.09     1046.18     22.37 o 
  -1   1   3     2931.77     3367.46     35.27 o 
   0   1   3      594.42      549.68     17.19 o 
   1   1   3      317.15      278.36     30.12 o 
   2   1   3      547.32      532.47     16.31 o 
   3   1   3       61.52       65.36     11.89 o 
   4   1   3      653.67      666.85     33.47 o 
   5   1   3     1673.73     1568.75     53.83 o 
   6   1   3      662.81      712.93     64.71 o 
   7   1   3       17.40        9.48     33.47 o 
   8   1   3      156.84      132.21     48.53 o 
   9   1   3      117.58       29.57     44.63 o 
 -10   2   3        0.75      -64.43     42.95 o 
  -9   2   3       67.36       73.64     50.21 o 
  -8   2   3       97.98      145.04     48.53 o 
  -7   2   3      109.13      149.13     38.80 o 
  -6   2   3      760.25      857.58     52.52 o 
  -5   2   3      319.24      364.72     34.55 o 
  -4   2   3      868.37      810.14     39.35 o 
  -3   2   3        1.89       -6.18     11.84 o 
  -2   2   3      884.68      947.75     25.14 o 
  -1   2   3     1307.92     1286.82     25.29 o 
   0   2   3        9.49       21.72      8.25 o 
   1   2   3      255.22      286.73     31.24 o 
   2   2   3     1199.91     1194.90     55.78 o 
   3   2   3     5810.94     5507.26     62.76 o 
   4   2   3      363.70      367.06     42.95 o 
   5   2   3       28.23      -16.18     25.66 o 
   6   2   3      341.06      355.91     53.55 o 
   7   2   3        8.34       16.74     35.14 o 
   8   2   3       48.53      101.53     47.97 o 
   9   2   3      101.36      160.10     57.46 o 
 -10   3   3        9.17        6.69     49.65 o 
  -9   3   3      255.13      289.68     50.57 o 
  -8   3   3      800.70      933.88     64.81 o 
  -7   3   3      748.55      784.79     56.85 o 
  -6   3   3       19.08      -13.70     27.51 o 
  -5   3   3      530.51      560.08     50.21 o 
  -4   3   3     1249.63     1331.58     59.69 o 
  -3   3   3        0.67      -13.35     11.74 o 
  -2   3   3     4903.87     4827.29     55.30 o 
  -1   3   3       25.80        6.16     10.50 o 
   0   3   3      102.12       98.25     21.15 o 
   1   3   3       17.72       28.45     22.31 o 
   2   3   3      443.89      440.14     36.82 o 
   3   3   3      510.63      560.63     48.53 o 
   4   3   3      283.21      358.14     44.07 o 
   5   3   3      490.86      487.00     55.23 o 
   6   3   3      722.62      741.93     69.17 o 
   7   3   3       89.26       88.14     42.40 o 
   8   3   3        3.13      -14.50     37.38 o 
 -10   4   3       66.40       44.95     42.47 o 
  -9   4   3       20.65        7.64     37.95 o 
  -8   4   3       13.78      -35.31     97.07 o 
  -7   4   3      201.20      251.03     47.97 o 
  -6   4   3      228.50      191.34     45.74 o 
  -5   4   3     1838.41     1593.21     70.85 o 
  -4   4   3     2626.22     2971.52     66.47 o 
  -3   4   3     1073.97     1013.17     30.95 o 
  -2   4   3      496.48      593.02     40.37 o 
  -1   4   3      158.08      163.98     15.52 o 
   0   4   3       53.59       73.32     12.04 o 
   1   4   3        1.61      -10.29      6.86 o 
   2   4   3     1206.16     1184.31     61.92 o 
   3   4   3     1016.66      994.08     61.92 o 
   4   4   3      860.72      820.59     63.04 o 
   5   4   3      129.64      140.58     41.28 o 
   6   4   3       16.75      -27.89     31.24 o 
   7   4   3       92.75      104.87     45.74 o 
   8   4   3        0.04      -56.90     37.93 o 
 -10   5   3       36.37       -1.08     42.69 o 
  -9   5   3      115.00       94.72     68.06 o 
  -8   5   3      344.13      369.29     57.46 o 
  -7   5   3       89.33       76.42     44.63 o 
  -6   5   3      379.23      375.43     52.44 o 
  -5   5   3      171.11      186.63     33.47 o 
  -4   5   3      140.62      144.79     28.38 o 
  -3   5   3       64.34       68.61     16.30 o 
  -2   5   3      439.89      486.64     23.19 o 
  -1   5   3     1575.69     1502.97     33.19 o 
   0   5   3     1100.17     1055.17     26.98 o 
   1   5   3      366.23      389.32     31.93 o 
   2   5   3       38.76       45.19     30.12 o 
   3   5   3        2.19      -16.74     27.33 o 
   4   5   3        7.63       11.16     32.36 o 
   5   5   3      163.79      150.06     45.19 o 
   6   5   3      385.64      344.19     58.02 o 
   7   5   3      192.28      302.91     60.81 o 
 -10   6   3      124.17       86.34     44.69 o 
  -9   6   3       32.52      -11.16     45.19 o 
  -8   6   3       13.55       16.74     43.51 o 
  -7   6   3       32.31      116.03     48.53 o 
  -6   6   3       92.28       44.63     39.61 o 
  -5   6   3      242.16      260.46     37.56 o 
  -4   6   3      912.94      878.68     50.11 o 
  -3   6   3     1395.58     1373.91     36.43 o 
  -2   6   3      699.30      665.22     49.63 o 
  -1   6   3       64.18       73.37     14.85 o 
   0   6   3     1197.66     1099.92     46.89 o 
   1   6   3        0.92      -28.99     19.33 o 
   2   6   3      127.20      113.70     27.80 o 
   3   6   3      290.39      314.07     49.65 o 
   4   6   3      244.21      254.38     50.21 o 
   5   6   3      116.23      155.08     49.09 o 
   6   6   3        1.87        3.90     40.16 o 
 -10   7   3       87.41      169.03     61.36 o 
  -9   7   3       34.71      113.24     54.67 o 
  -8   7   3       78.51       23.99     45.19 o 
  -7   7   3     1160.27     1205.50     84.23 o 
  -6   7   3      475.31      373.20     50.76 o 
  -5   7   3       64.43       47.25     29.88 o 
  -4   7   3      100.36      106.34     28.88 o 
  -3   7   3        6.48       25.00     22.57 o 
  -2   7   3       17.23        9.28     18.94 o 
  -1   7   3      937.92      897.57     77.54 o 
   0   7   3     4721.92     4032.66    139.46 o 
   1   7   3      371.08      377.24     69.17 o 
   2   7   3      164.38      132.22     30.58 o 
   3   7   3       11.48        4.47     24.99 o 
   4   7   3        0.43      -13.16     54.11 o 
   5   7   3        0.84       10.60     40.72 o 
   6   7   3       32.91      -41.28     42.95 o 
 -10   8   3      123.46      222.58     60.81 o 
  -9   8   3      119.75      122.17     51.88 o 
  -8   8   3        1.06      -49.37     32.91 o 
  -7   8   3      268.75      222.02     50.21 o 
  -6   8   3       20.31       93.31     44.07 o 
  -5   8   3       82.19       53.08     31.67 o 
  -4   8   3      419.86      504.12     42.07 o 
  -3   8   3      747.65      843.12     88.42 o 
  -2   8   3      190.97      176.57     27.45 o 
  -1   8   3       30.47       60.81     46.86 o 
   0   8   3      147.01      138.90     50.76 o 
   1   8   3       43.20       22.31     41.28 o 
   2   8   3      145.80       60.81     48.53 o 
   3   8   3      282.63      334.71     65.27 o 
   4   8   3      155.94      129.98     53.55 o 
   5   8   3       66.51       74.75     49.09 o 
  -9   9   3      164.10      209.75     57.46 o 
  -8   9   3        6.18      -15.62     36.82 o 
  -7   9   3      539.06      469.71     61.36 o 
  -6   9   3      480.47      584.98     78.66 o 
  -5   9   3      154.99      189.96     36.94 o 
  -4   9   3       37.52       70.88     29.18 o 
  -3   9   3       49.78       -5.43     23.71 o 
  -2   9   3        0.69      -16.74     50.76 o 
  -1   9   3       28.26       34.03     47.42 o 
   0   9   3       94.48      106.55     53.00 o 
   1   9   3      656.70      500.39     74.19 o 
   2   9   3      529.56      660.49     84.23 o 
   3   9   3      130.20      172.37     60.25 o 
   4   9   3        9.39        2.79     49.65 o 
  -9  10   3      543.24      614.19     74.75 o 
  -8  10   3      116.83      233.18     51.88 o 
  -7  10   3        4.24      -30.87     67.50 o 
  -6  10   3       13.23       -8.77     89.53 o 
  -5  10   3        7.20       39.99     62.76 o 
  -4  10   3       58.68        4.89     33.75 o 
  -3  10   3      453.18      367.06     76.98 o 
  -2  10   3      494.67      392.72     80.89 o 
  -1  10   3      103.63      161.78     61.92 o 
   0  10   3        1.77       35.14     53.00 o 
   1  10   3       75.48        6.14     51.88 o 
   2  10   3       20.51       -5.58     45.19 o 
  -8  11   3       12.79       76.98     42.40 o 
  -7  11   3       53.43       13.74     70.57 o 
  -6  11   3      314.19      312.46     48.19 o 
  -5  11   3      926.10      906.50    116.59 o 
  -4  11   3      241.86      137.23     76.42 o 
  -3  11   3        0.54       69.73     69.73 o 
  -2  11   3        0.26      -55.78     53.00 o 
  -1  11   3       12.60      -74.47     49.65 o 
   0  11   3        5.87       -0.56     53.55 o 
   1  11   3      108.12      108.22     66.38 o 
  -7  12   3       82.26      122.21     40.42 o 
  -6  12   3        0.00        2.23     83.68 o 
  -5  12   3       41.00       56.90     82.00 o 
  -4  12   3        7.23      -75.87     66.38 o 
  -3  12   3       84.58      165.12     81.45 o 
  -2  12   3       91.57      -26.78     64.71 o 
  -1  12   3      140.21      200.27     78.10 o 
   0 -13   4       43.34       71.40     43.51 o 
   1 -13   4        0.05       13.83     32.30 o 
   2 -13   4        0.80       11.32     29.35 o 
   3 -13   4        8.77       16.89     28.98 o 
   4 -13   4      170.51      166.65     39.05 o 
   5 -13   4      223.66      225.37     47.97 o 
   6 -13   4      252.98      308.49     58.02 o 
  -1 -12   4       37.84       51.32     38.49 o 
   0 -12   4        3.49      -25.91     61.92 o 
   1 -12   4      205.05      170.05     43.79 o 
   2 -12   4      391.66      452.09     54.95 o 
   3 -12   4      620.86      613.64     53.46 o 
   4 -12   4       75.57      125.49     58.85 o 
   5 -12   4       15.28      -26.22     31.24 o 
   6 -12   4       12.21       20.64     35.70 o 
   7 -12   4        4.45       31.80     34.59 o 
   8 -12   4       12.99       90.93     44.07 o 
  -2 -11   4       89.60      101.53     44.07 o 
  -1 -11   4      306.01      308.49     51.32 o 
   0 -11   4      258.91      263.01     39.70 o 
   1 -11   4      102.74       97.66     58.57 o 
   2 -11   4       18.09       11.46     25.54 o 
   3 -11   4      810.72      778.37     55.33 o 
   4 -11   4        0.26       17.66     28.69 o 
   5 -11   4      149.27      115.47     40.16 o 
   6 -11   4      446.84      517.68     64.71 o 
   7 -11   4      175.03      128.86     46.30 o 
   8 -11   4       42.43      122.17     46.86 o 
  -3 -10   4      112.70      182.42     44.07 o 
  -2 -10   4       35.02       17.85     31.80 o 
  -1 -10   4       53.12       27.18     27.34 o 
   0 -10   4        1.17      -17.63     23.35 o 
   1 -10   4      191.08      166.20     53.27 o 
   2 -10   4     1149.45     1187.44     59.53 o 
   3 -10   4     1356.98     1418.89     77.26 o 
   4 -10   4       32.11       60.97     30.93 o 
   5 -10   4        1.22       41.84     31.24 o 
   6 -10   4       32.02        8.93     32.36 o 
   7 -10   4        7.44       24.55     34.03 o 
   8 -10   4        3.77       44.07     36.82 o 
   9 -10   4      128.13      168.47     49.65 o 
  -4  -9   4       80.43       57.46     38.49 o 
  -3  -9   4        5.06       -6.14     27.33 o 
  -2  -9   4       39.71       48.64     27.18 o 
  -1  -9   4      352.02      367.60     37.53 o 
   0  -9   4      644.53      783.92     48.76 o 
   1  -9   4      901.31      948.27     50.59 o 
   2  -9   4      164.23      162.80     82.56 o 
   3  -9   4      110.76      110.65     29.88 o 
   4  -9   4      476.52      513.22     55.23 o 
   5  -9   4      150.90      133.33     40.72 o 
   6  -9   4       98.46       84.23     38.49 o 
   7  -9   4      747.96      534.42     61.36 o 
   8  -9   4      370.61      402.76     59.13 o 
   9  -9   4        8.35       38.49     40.72 o 
  -5  -8   4       49.33       24.55     35.14 o 
  -4  -8   4      375.00      317.97     49.09 o 
  -3  -8   4      234.86      195.80     39.61 o 
  -2  -8   4      248.32      273.04     33.47 o 
  -1  -8   4       15.67       46.85     24.55 o 
   0  -8   4      115.40      149.30     27.02 o 
   1  -8   4       32.16       42.32     21.60 o 
   2  -8   4      567.96      620.81     42.51 o 
   3  -8   4     1602.07     1542.91     60.02 o 
   4  -8   4      676.77      565.10     53.55 o 
   5  -8   4       25.70      -15.06     26.22 o 
   6  -8   4      105.47      151.18     40.72 o 
   7  -8   4      216.43      249.91     47.97 o 
   8  -8   4       52.48       58.57     40.16 o 
   9  -8   4       71.84      114.92     44.07 o 
  10  -8   4       22.84      161.22     49.09 o 
  -7  -7   4       40.91       76.42     42.40 o 
  -6  -7   4      161.31      208.63     46.86 o 
  -5  -7   4       53.05       82.56     36.82 o 
  -4  -7   4        2.47        9.48     29.57 o 
  -3  -7   4      112.59       84.80     24.22 o 
  -2  -7   4        1.28       -3.99     24.82 o 
  -1  -7   4      401.86      395.52     37.65 o 
   0  -7   4     2576.44     2635.49     65.45 o 
   1  -7   4      548.13      612.39     38.07 o 
   2  -7   4      360.76      407.50     38.77 o 
   3  -7   4      211.99      177.39     34.59 o 
   4  -7   4      293.25      345.31     44.63 o 
   5  -7   4      730.01      714.04     59.69 o 
   6  -7   4       33.80       24.55     33.47 o 
   7  -7   4      162.43      163.45     42.40 o 
   8  -7   4      587.66      580.72     60.81 o 
   9  -7   4       86.64      108.78     41.84 o 
  10  -7   4       13.72       56.90     40.16 o 
  -7  -6   4       70.18      112.68     47.42 o 
  -6  -6   4      122.10      192.46     45.74 o 
  -5  -6   4        0.28        3.90     26.78 o 
  -4  -6   4      316.93      297.69     31.04 o 
  -3  -6   4      694.88      697.37     68.06 o 
  -2  -6   4     1077.70     1016.32     46.02 o 
  -1  -6   4      411.75      429.23     38.21 o 
   0  -6   4      223.82      301.15     26.76 o 
   1  -6   4      445.50      442.94     28.14 o 
   2  -6   4        0.59      -10.15     10.46 o 
   3  -6   4      145.40      141.89     23.71 o 
   4  -6   4     3111.65     3254.14     61.89 o 
   5  -6   4     1444.06     1389.50     47.16 o 
   6  -6   4       79.83      123.46     24.05 o 
   7  -6   4       35.33        8.43     20.91 o 
   8  -6   4      129.23      145.61     37.38 o 
   9  -6   4       15.24       21.23     24.70 o 
  10  -6   4       24.64        4.13     87.30 o 
  -8  -5   4       21.95       -3.35     43.51 o 
  -7  -5   4       62.13       70.29     46.86 o 
  -6  -5   4      172.10      226.49     48.53 o 
  -5  -5   4       16.26      -22.23     21.48 o 
  -4  -5   4        1.14       21.20     27.33 o 
  -3  -5   4       52.21       37.22     17.30 o 
  -2  -5   4      506.25      465.79     28.55 o 
  -1  -5   4       60.86       62.24     17.16 o 
   0  -5   4      979.26      904.58     25.90 o 
   1  -5   4      639.16      577.72     22.57 o 
   2  -5   4      372.54      353.82     22.66 o 
   3  -5   4       64.47       57.32     16.16 o 
   4  -5   4      251.85      241.38     24.05 o 
   5  -5   4       43.84       43.25     19.45 o 
   6  -5   4        0.02        7.93     19.52 o 
   7  -5   4      111.59      118.47     25.56 o 
   8  -5   4      690.46      672.66     43.58 o 
   9  -5   4      340.92      319.75     95.67 o 
  10  -5   4       28.47        2.79     37.38 o 
  -8  -4   4      304.29      277.25     58.02 o 
  -7  -4   4       23.47       20.08     40.72 o 
  -6  -4   4       16.34       56.90     37.38 o 
  -5  -4   4        3.39        8.93     31.24 o 
  -4  -4   4        0.53        7.81     20.64 o 
  -3  -4   4     1050.87     1044.29     55.78 o 
  -2  -4   4     1463.68     1374.44     57.46 o 
  -1  -4   4     2129.00     2049.62     51.32 o 
   0  -4   4      170.91      164.89     21.90 o 
   1  -4   4       68.51       68.46     29.01 o 
   2  -4   4     1861.67     1945.73     43.98 o 
   3  -4   4      197.99      249.71     27.61 o 
   4  -4   4      428.58      458.38     28.97 o 
   5  -4   4      811.16      749.23     40.44 o 
   6  -4   4      618.20      631.60     48.25 o 
   7  -4   4      173.23      167.47     28.37 o 
   8  -4   4      105.61       80.33     27.22 o 
   9  -4   4       45.38       18.05     25.17 o 
  10  -4   4        1.04      -51.04     34.03 o 
  -9  -3   4       17.82      -47.42     47.42 o 
  -8  -3   4       10.07       44.63     45.19 o 
  -7  -3   4       59.55       25.66     38.49 o 
  -6  -3   4        5.41       22.31     33.47 o 
  -5  -3   4     1274.29     1285.28     68.61 o 
  -4  -3   4      658.34      628.13     46.86 o 
  -3  -3   4        7.73       32.36     21.20 o 
  -2  -3   4      563.15      536.44     23.57 o 
  -1  -3   4       53.89       49.09     12.82 o 
   0  -3   4      358.95      370.35     21.29 o 
   1  -3   4     2199.25     2077.95     55.51 o 
   2  -3   4    11065.48    10866.21     93.36 o 
   3  -3   4      211.03      290.40     22.56 o 
   4  -3   4      171.95      188.35     21.89 o 
   5  -3   4      136.88      171.81     22.47 o 
   6  -3   4      193.20      179.21     25.42 o 
   7  -3   4       53.40       42.36     35.14 o 
   8  -3   4      377.42      320.46     35.03 o 
   9  -3   4      426.34      359.25     59.13 o 
  10  -3   4      122.11       51.88     44.63 o 
  -9  -2   4      138.34      113.24     55.23 o 
  -8  -2   4      192.41      132.77     51.88 o 
  -7  -2   4      114.23       89.26     42.40 o 
  -6  -2   4        1.22       33.47     34.59 o 
  -5  -2   4      305.41      244.34     41.28 o 
  -4  -2   4       14.26        7.25     23.43 o 
  -3  -2   4      419.92      417.27     34.59 o 
  -2  -2   4     2615.94     2463.85     47.47 o 
  -1  -2   4      103.11      112.80     14.97 o 
   0  -2   4      783.50      740.23     26.40 o 
   1  -2   4      552.68      562.25     24.33 o 
   2  -2   4     1835.78     2071.27     40.61 o 
   3  -2   4       14.03        1.95     12.98 o 
   4  -2   4       52.01       56.00     16.95 o 
   5  -2   4      709.94      743.43     35.17 o 
   6  -2   4      460.48      408.26     49.37 o 
   7  -2   4      588.88      542.18     39.07 o 
   8  -2   4       28.30       88.70     41.28 o 
   9  -2   4        0.17      -33.47     30.12 o 
  10  -2   4       12.01       -3.35     37.93 o 
 -10  -1   4       27.09        1.67     56.34 o 
  -9  -1   4       39.75        2.79     46.30 o 
  -8  -1   4       41.37       18.97     41.28 o 
  -7  -1   4      123.55       94.83     44.63 o 
  -6  -1   4      106.30       84.79     35.70 o 
  -5  -1   4     1254.19     1222.24     64.71 o 
  -4  -1   4      942.21      966.19     53.55 o 
  -3  -1   4      427.02      428.98     37.38 o 
  -2  -1   4       23.87       17.31     12.42 o 
  -1  -1   4      494.75      441.34     21.58 o 
   0  -1   4       46.98       41.88     11.83 o 
   1  -1   4     1453.97     1656.92     32.77 o 
   2  -1   4     1408.68     1339.42     31.15 o 
   3  -1   4     2312.73     2254.16     71.40 o 
   4  -1   4      204.99      216.91     21.13 o 
   5  -1   4       63.70       82.67     27.61 o 
   6  -1   4      242.90      238.37     27.95 o 
   7  -1   4        0.15       17.29     31.24 o 
   8  -1   4       75.62       32.36     37.93 o 
   9  -1   4       22.99       11.71     39.61 o 
 -10   0   4       22.23      -40.72     50.21 o 
  -9   0   4       65.68      111.01     54.11 o 
  -8   0   4      132.71       87.02     47.42 o 
  -7   0   4     1079.52      912.64     70.85 o 
  -6   0   4       55.47       66.38     36.26 o 
  -5   0   4      530.60      534.97     45.74 o 
  -4   0   4      134.51      214.21     32.36 o 
  -3   0   4       44.99       15.11     17.85 o 
  -2   0   4      269.06      271.43     20.64 o 
  -1   0   4     4641.77     4158.85     90.37 o 
   0   0   4     2598.11     2858.61     50.49 o 
   1   0   4     1277.36     1117.92     27.33 o 
   2   0   4       16.32        8.06      8.58 o 
   3   0   4      226.89      199.58     17.65 o 
   4   0   4      143.01      145.78     32.91 o 
   5   0   4      160.41      182.25     47.70 o 
   6   0   4      854.13      830.07     66.38 o 
   7   0   4      636.74      562.31     63.59 o 
   8   0   4       21.09       56.90     39.61 o 
   9   0   4        0.00      -11.71     39.05 o 
 -10   1   4      156.96       94.83     59.69 o 
  -9   1   4       56.22       84.23     48.53 o 
  -8   1   4      140.63      209.75     53.55 o 
  -7   1   4     1007.11     1032.01     75.31 o 
  -6   1   4       72.85       93.16     38.49 o 
  -5   1   4      438.05      421.17     44.63 o 
  -4   1   4      377.26      280.04     33.47 o 
  -3   1   4     1701.97     1480.28     42.40 o 
  -2   1   4        2.85        7.58     11.12 o 
  -1   1   4     1599.58     1793.89     29.25 o 
   0   1   4        4.33       -0.71      9.03 o 
   1   1   4     1093.57     1050.04     39.61 o 
   2   1   4     1464.18     1329.90     60.81 o 
   3   1   4     3645.48     3641.03     45.05 o 
   4   1   4     2212.58     2110.33     84.79 o 
   5   1   4      245.03      295.10     45.19 o 
   6   1   4        0.47       21.20     31.80 o 
   7   1   4      217.41      249.36     51.32 o 
   8   1   4       85.31       50.21     40.72 o 
   9   1   4       35.22       40.16     44.07 o 
 -10   2   4       12.72       73.64     55.23 o 
  -9   2   4       51.72      -19.52     45.19 o 
  -8   2   4      428.61      296.77     58.02 o 
  -7   2   4     1037.87      931.04     70.29 o 
  -6   2   4      574.26      670.51     49.43 o 
  -5   2   4       17.80      -13.60     24.18 o 
  -4   2   4      255.15      328.50     32.10 o 
  -3   2   4     2271.53     2251.10     37.11 o 
  -2   2   4      391.18      437.70     28.83 o 
  -1   2   4      185.25      144.07     13.58 o 
   0   2   4       69.76       49.39     11.42 o 
   1   2   4     2248.27     2142.13     72.52 o 
   2   2   4     1537.04     1551.93     66.94 o 
   3   2   4      614.13      665.51     53.00 o 
   4   2   4      142.58      156.20     37.93 o 
   5   2   4        0.36      -27.89     28.45 o 
   6   2   4      234.53      323.55     53.00 o 
   7   2   4      356.31      402.76     60.81 o 
   8   2   4       66.39       63.04     47.42 o 
 -10   3   4      240.85      151.73     59.69 o 
  -9   3   4      201.82      240.99     59.69 o 
  -8   3   4        8.95       31.21     37.50 o 
  -7   3   4       32.24       13.26     32.07 o 
  -6   3   4        0.79      -29.31     39.05 o 
  -5   3   4       11.48       -0.21     26.26 o 
  -4   3   4      802.03      756.76     28.00 o 
  -3   3   4     3778.49     3990.03     54.87 o 
  -2   3   4     3632.24     3590.75     48.71 o 
  -1   3   4       14.45       -6.74     10.79 o 
   0   3   4       18.85       12.96     10.62 o 
   1   3   4       24.70        8.93     24.55 o 
   2   3   4      529.42      547.80     47.97 o 
   3   3   4     2170.91     2260.39     89.26 o 
   4   3   4      893.13      873.03     66.94 o 
   5   3   4      329.67      364.83     53.55 o 
   6   3   4       22.97       75.31     42.40 o 
   7   3   4        5.55       11.16     37.93 o 
   8   3   4       50.58      109.34     51.32 o 
 -10   4   4       33.63      -65.27     43.51 o 
  -9   4   4      120.37      111.32     40.64 o 
  -8   4   4       16.79       27.24     38.10 o 
  -7   4   4        5.93      -26.90     56.62 o 
  -6   4   4     1099.48     1026.97     73.91 o 
  -5   4   4     1581.50     1479.41     71.96 o 
  -4   4   4        5.59        1.32     13.80 o 
  -3   4   4      289.94      249.65     20.69 o 
  -2   4   4     2328.12     2503.92     43.53 o 
  -1   4   4       95.06      109.84     14.55 o 
   0   4   4      613.18      621.57     32.77 o 
   1   4   4     1429.33     1505.07     68.06 o 
   2   4   4     1589.25     1517.90     73.08 o 
   3   4   4      312.64      406.67     51.32 o 
   4   4   4        0.34        4.46     33.47 o 
   5   4   4        9.62      -16.74     32.36 o 
   6   4   4        3.28      -30.12     34.03 o 
   7   4   4      140.62      161.78     53.00 o 
 -10   5   4      213.14      135.85     48.81 o 
  -9   5   4      452.74      568.74    142.25 o 
  -8   5   4      154.79      168.33     44.18 o 
  -7   5   4      185.47      223.70     51.32 o 
  -6   5   4      701.38      703.44     63.59 o 
  -5   5   4      120.38      142.08     33.61 o 
  -4   5   4      442.46      459.65     28.23 o 
  -3   5   4     1312.04     1339.48     43.76 o 
  -2   5   4     2104.69     2065.97     70.93 o 
  -1   5   4     1010.54     1001.81     29.66 o 
   0   5   4        8.33       29.11     21.87 o 
   1   5   4      372.06      372.99     34.07 o 
   2   5   4        0.22        0.00     30.12 o 
   3   5   4      188.43      243.78     46.30 o 
   4   5   4      346.83      443.49     58.02 o 
   5   5   4       86.64      118.82     45.74 o 
   6   5   4      105.95       24.55     41.28 o 
   7   5   4        0.05       18.41     46.86 o 
 -10   6   4       11.19        6.97     44.33 o 
  -9   6   4       40.94       33.23     41.08 o 
  -8   6   4        4.69        9.48     45.74 o 
  -7   6   4       49.89       68.61     45.74 o 
  -6   6   4      904.68     1150.28     79.77 o 
  -5   6   4      858.73      825.34     82.84 o 
  -4   6   4      297.01      340.46     35.15 o 
  -3   6   4       32.99       29.22     17.67 o 
  -2   6   4       68.65       69.41     18.22 o 
  -1   6   4        2.37        2.51     22.08 o 
   0   6   4      699.98      690.23     43.84 o 
   1   6   4      883.63      790.37     47.79 o 
   2   6   4      290.49      288.01     36.01 o 
   3   6   4      144.01      148.94     44.07 o 
   4   6   4        5.23      -21.76     34.03 o 
   5   6   4        4.00      -17.29     39.05 o 
   6   6   4       44.21       -8.93     41.84 o 
 -10   7   4       57.56       82.02     48.39 o 
  -9   7   4      305.13      390.49     66.94 o 
  -8   7   4      333.74      301.79     61.36 o 
  -7   7   4      142.85      117.15     48.53 o 
  -6   7   4        9.30       23.04     33.76 o 
  -5   7   4       14.89       60.64     31.88 o 
  -4   7   4       12.84       40.43     37.93 o 
  -3   7   4      117.86      117.37     26.32 o 
  -2   7   4      812.94      836.77     79.77 o 
  -1   7   4     1950.43     1730.44    102.09 o 
   0   7   4     1462.02     1312.97     57.22 o 
   1   7   4      214.14      148.97     32.28 o 
   2   7   4        7.13       -6.28     24.26 o 
   3   7   4       19.52       46.51     28.37 o 
   4   7   4       22.06       35.70     28.40 o 
   5   7   4       89.78       56.34     47.97 o 
 -10   8   4        7.46      -13.00     45.00 o 
  -9   8   4       18.32       29.01     46.86 o 
  -8   8   4       95.67       84.79     48.53 o 
  -7   8   4        1.71        0.56     37.38 o 
  -6   8   4      316.83      327.46     44.25 o 
  -5   8   4      197.17      231.31     38.25 o 
  -4   8   4      367.32      405.73     40.14 o 
  -3   8   4        9.64       16.74     51.32 o 
  -2   8   4       23.98      -20.08     47.97 o 
  -1   8   4       55.78      103.20     52.44 o 
   0   8   4       57.16        2.79     41.28 o 
   1   8   4      609.17      465.80     69.73 o 
   2   8   4      383.00      232.62     59.69 o 
   3   8   4      189.79      186.88     58.57 o 
   4   8   4        3.75       18.97     43.51 o 
  -9   9   4      301.74      283.39     60.25 o 
  -8   9   4      801.16      776.52     76.98 o 
  -7   9   4      415.02      308.49     54.67 o 
  -6   9   4       35.85       26.76     53.55 o 
  -5   9   4       26.01       39.16     28.15 o 
  -4   9   4       18.55      -51.32     58.57 o 
  -3   9   4        0.27      -29.57     57.46 o 
  -2   9   4       67.15        1.67     49.65 o 
  -1   9   4      567.00      592.99     78.66 o 
   0   9   4      397.64      520.47     78.10 o 
   1   9   4      269.64      234.30     61.36 o 
   2   9   4        3.96      -16.74     42.95 o 
   3   9   4       59.39       25.10     51.32 o 
  -8  10   4       32.78       27.33     41.28 o 
  -7  10   4        6.01       25.10     58.57 o 
  -6  10   4       68.79       97.87     35.02 o 
  -5  10   4      306.48      256.61     85.91 o 
  -4  10   4      655.18      617.53     95.39 o 
  -3  10   4      333.20      333.59     77.54 o 
  -2  10   4        4.92      -24.55     52.44 o 
  -1  10   4        6.67      -26.22     54.11 o 
   0  10   4        7.64       20.64     51.88 o 
   1  10   4       62.02       86.47     58.57 o 
   2  10   4      311.13      356.46     74.19 o 
  -7  11   4      350.25      419.74    120.22 o 
  -6  11   4      151.34      152.85     87.02 o 
  -5  11   4        4.57       11.71     82.00 o 
  -4  11   4       54.02       -3.35     68.61 o 
  -3  11   4       26.15        8.37     65.27 o 
  -2  11   4       35.14       -9.48     66.38 o 
  -1  11   4       48.19       15.62     61.36 o 
   0  11   4       61.60       14.50     57.46 o 
  -6  12   4        8.95      -62.48     85.91 o 
  -5  12   4       67.80       29.01     89.26 o 
  -4  12   4      410.45      348.10     97.07 o 
  -3  12   4      481.88      340.29    100.41 o 
  -2  12   4       70.16      -51.32     63.59 o 
   1 -13   5        4.45       11.16     36.26 o 
   2 -13   5       54.94      113.80     43.51 o 
   3 -13   5      155.18      148.11     40.16 o 
   4 -13   5      372.10      334.97     49.00 o 
   5 -13   5       51.52      114.92     44.07 o 
   6 -13   5        3.34       31.24     35.14 o 
  -1 -12   5      111.10       75.87     42.40 o 
   0 -12   5      275.29      228.72     50.21 o 
   1 -12   5       62.39       55.23     36.82 o 
   2 -12   5        2.54      -23.92     26.48 o 
   3 -12   5       96.15      129.94     58.57 o 
   4 -12   5       21.37        7.14     36.82 o 
   5 -12   5       21.96      112.13     42.40 o 
   6 -12   5       80.50       75.31     40.72 o 
   7 -12   5      155.85      158.99     49.65 o 
  -3 -11   5       91.04       79.77     43.51 o 
  -2 -11   5      160.31       69.17     40.72 o 
  -1 -11   5      130.00      166.24     44.63 o 
   0 -11   5        0.09       20.64     31.24 o 
   1 -11   5       39.57       10.49     26.81 o 
   2 -11   5      107.36       90.87     32.03 o 
   3 -11   5      266.28      298.92     42.82 o 
   4 -11   5      237.00      214.21     45.74 o 
   5 -11   5      217.79      227.04     46.86 o 
   6 -11   5       48.93      111.57     41.84 o 
   7 -11   5        4.34       27.33     37.38 o 
   8 -11   5        0.41       -1.67     35.70 o 
  -4 -10   5        5.05       49.09     42.95 o 
  -3 -10   5       58.35      -44.07     31.24 o 
  -2 -10   5       21.65       29.57     34.03 o 
  -1 -10   5      104.82      180.18     43.51 o 
   0 -10   5      537.50      584.62     59.69 o 
   1 -10   5      363.31      408.12    133.33 o 
   2 -10   5      102.93      139.56     33.70 o 
   3 -10   5      202.94      160.06     34.88 o 
   4 -10   5      144.98      161.78     41.84 o 
   5 -10   5        2.26      -12.27     27.89 o 
   6 -10   5       35.44       37.38     34.59 o 
   7 -10   5      152.94      218.12     49.65 o 
   8 -10   5      265.44      234.30     51.88 o 
   9 -10   5      190.16      308.49     56.90 o 
  -5  -9   5       66.28       17.29     39.61 o 
  -4  -9   5       14.86      -13.95     34.59 o 
  -3  -9   5      208.35      225.37     47.42 o 
  -2  -9   5      104.41      135.00     37.38 o 
  -1  -9   5      249.02      333.59     49.65 o 
   0  -9   5      173.30      234.12     39.05 o 
   1  -9   5        5.25       26.96     41.28 o 
   2  -9   5      199.16      154.62     56.90 o 
   3  -9   5      107.61      122.87     32.36 o 
   4  -9   5       60.91       79.21     32.91 o 
   5  -9   5      536.55      533.30     59.13 o 
   6  -9   5      425.02      453.53     55.23 o 
   7  -9   5       58.62       34.59     36.82 o 
   8  -9   5       42.61       64.15     39.05 o 
   9  -9   5        8.82       52.44     39.61 o 
  -6  -8   5      217.22      321.32     56.90 o 
  -5  -8   5      262.61      292.31     51.88 o 
  -4  -8   5      155.90      111.57     39.61 o 
  -3  -8   5       18.09       10.60     25.66 o 
  -2  -8   5       19.00       23.43     29.57 o 
  -1  -8   5       39.28        8.08     23.23 o 
   0  -8   5       49.69       29.84     22.53 o 
   1  -8   5     1271.33     1170.69     51.90 o 
   2  -8   5      414.15      395.38     38.43 o 
   3  -8   5      111.59      109.34     33.47 o 
   4  -8   5       48.99       51.88     31.80 o 
   5  -8   5     1229.63     1127.41     73.08 o 
   6  -8   5       47.71       66.38     36.82 o 
   7  -8   5       33.94       94.28     37.93 o 
   8  -8   5      415.13      480.30     59.13 o 
   9  -8   5      187.01      217.56     49.65 o 
  -6  -7   5       10.42       17.29     37.93 o 
  -5  -7   5      188.04      194.69     43.51 o 
  -4  -7   5        0.10       20.64     29.57 o 
  -3  -7   5      200.93      127.19     35.14 o 
  -2  -7   5      643.81      685.03     57.46 o 
  -1  -7   5     1040.36     1085.43     47.16 o 
   0  -7   5      388.48      384.66     33.43 o 
   1  -7   5        6.89       11.65     23.71 o 
   2  -7   5       15.11       -8.17     27.33 o 
   3  -7   5        1.97      -15.62     21.20 o 
   4  -7   5       36.55       59.13     30.68 o 
   5  -7   5     1577.16     1639.51     80.89 o 
   6  -7   5      532.57      575.14     55.23 o 
   7  -7   5      133.13      175.72     42.40 o 
   8  -7   5        3.45       23.43     36.26 o 
   9  -7   5        7.64       50.76     36.82 o 
  10  -7   5        0.35       85.91     44.07 o 
  -7  -6   5       30.25       46.30     45.74 o 
  -6  -6   5       27.69       23.99     36.26 o 
  -5  -6   5      121.46      103.20     36.26 o 
  -4  -6   5      376.71      300.68     44.07 o 
  -3  -6   5      221.50      227.04     38.49 o 
  -2  -6   5        4.67      -17.85     20.08 o 
  -1  -6   5      536.51      555.75     34.11 o 
   0  -6   5      741.48      705.54     26.87 o 
   1  -6   5        1.30       15.88     12.18 o 
   2  -6   5      585.84      615.37     45.74 o 
   3  -6   5      724.29      764.16     36.47 o 
   4  -6   5      586.98      631.66     36.49 o 
   5  -6   5        0.29        2.72     19.52 o 
   6  -6   5       81.15       80.05     24.85 o 
   7  -6   5        0.82      -15.83     27.89 o 
   8  -6   5       29.47       11.23     24.02 o 
   9  -6   5      274.88      295.84     86.19 o 
  10  -6   5      181.14      106.55     49.09 o 
  -8  -5   5       93.32       90.37     50.76 o 
  -7  -5   5      120.09      154.52     50.21 o 
  -6  -5   5       15.27       21.76     35.14 o 
  -5  -5   5      303.55      320.76     46.30 o 
  -4  -5   5     1136.46     1116.81     66.94 o 
  -3  -5   5        8.76       14.50     25.10 o 
  -2  -5   5      769.48      678.31     32.10 o 
  -1  -5   5     2101.69     2110.53     50.10 o 
   0  -5   5      856.24      863.09     28.31 o 
   1  -5   5       19.28       47.97     14.99 o 
   2  -5   5        4.20       14.82     15.32 o 
   3  -5   5      314.53      269.05     44.35 o 
   4  -5   5       16.88       28.55     18.53 o 
   5  -5   5      386.89      424.17     35.70 o 
   6  -5   5     1091.65      965.38     46.74 o 
   7  -5   5      317.81      299.07     33.64 o 
   8  -5   5      133.46      155.07     29.39 o 
   9  -5   5       11.27      -44.35     29.57 o 
  10  -5   5       74.94       37.93     44.63 o 
  -8  -4   5       53.15       36.82     45.74 o 
  -7  -4   5       41.57       36.26     42.40 o 
  -6  -4   5       13.96       51.32     37.93 o 
  -5  -4   5        2.32       41.84     34.03 o 
  -4  -4   5     1744.99     1694.73     75.31 o 
  -3  -4   5      895.59      956.70     55.78 o 
  -2  -4   5      211.00      213.74     19.43 o 
  -1  -4   5       88.19       81.31     13.42 o 
   0  -4   5      587.81      572.67     34.31 o 
   1  -4   5      628.80      686.27     30.30 o 
   2  -4   5      238.36      181.85     20.24 o 
   3  -4   5     1229.34     1075.65     60.53 o 
   4  -4   5     1310.38     1447.55     45.63 o 
   5  -4   5      414.31      427.38     31.83 o 
   6  -4   5        4.70       -0.81     20.24 o 
   7  -4   5       44.95       63.23     24.06 o 
   8  -4   5        2.55        4.47     23.47 o 
   9  -4   5       94.44       58.57     39.61 o 
  10  -4   5      280.33      259.40     60.81 o 
  -9  -3   5        1.50      -70.29     46.86 o 
  -8  -3   5      168.90      185.20     52.44 o 
  -7  -3   5      337.22      253.82     51.88 o 
  -6  -3   5      148.85      133.33     42.95 o 
  -5  -3   5       36.43       58.02     35.14 o 
  -4  -3   5       83.80       81.45     27.89 o 
  -3  -3   5      668.62      587.41     44.07 o 
  -2  -3   5       14.28       -4.76     17.85 o 
  -1  -3   5      980.85      961.99     33.07 o 
   0  -3   5     3253.12     3226.13     55.16 o 
   1  -3   5      799.87      678.92     53.83 o 
   2  -3   5      782.12      882.10     46.86 o 
   3  -3   5      599.11      684.60     31.48 o 
   4  -3   5        8.90       13.57     16.48 o 
   5  -3   5      173.93      217.36     26.68 o 
   6  -3   5      337.01      257.94     46.02 o 
   7  -3   5      425.20      499.65     43.79 o 
   8  -3   5      388.87      343.07     56.34 o 
   9  -3   5       46.14       25.66     39.05 o 
  -9  -2   5       22.19      -37.38     47.42 o 
  -8  -2   5        7.26      -50.21     38.49 o 
  -7  -2   5       62.00       71.96     40.72 o 
  -6  -2   5      102.52       66.38     38.49 o 
  -5  -2   5       48.96       35.14     29.01 o 
  -4  -2   5      834.57      889.76     53.55 o 
  -3  -2   5      208.72      156.75     27.33 o 
  -2  -2   5     1033.24      968.21     34.43 o 
  -1  -2   5      205.66      203.01     19.57 o 
   0  -2   5       21.30       14.06     11.91 o 
   1  -2   5     1806.64     1717.57     58.02 o 
   2  -2   5        4.15       23.25     13.06 o 
   3  -2   5       98.04       78.14     26.22 o 
   4  -2   5      740.28      739.13     34.87 o 
   5  -2   5      927.03      904.86     39.26 o 
   6  -2   5      109.99      126.43     25.73 o 
   7  -2   5        6.91      -16.74     29.01 o 
   8  -2   5       23.02       -1.67     34.59 o 
   9  -2   5       25.90        1.67     38.49 o 
  -9  -1   5       29.72      -26.78     46.30 o 
  -8  -1   5       15.49       66.94     45.74 o 
  -7  -1   5      600.19      638.18     65.83 o 
  -6  -1   5     1147.78      991.85     68.61 o 
  -5  -1   5      245.25      233.74     41.28 o 
  -4  -1   5       53.98       42.95     25.10 o 
  -3  -1   5      791.74      804.70     26.66 o 
  -2  -1   5       50.93       79.76     16.34 o 
  -1  -1   5      608.90      624.48     45.74 o 
   0  -1   5      625.40      565.39     24.32 o 
   1  -1   5    10002.50    11191.14     89.89 o 
   2  -1   5     1387.81     1253.16     32.07 o 
   3  -1   5        3.04        9.71     12.13 o 
   4  -1   5        0.47      -12.69     34.59 o 
   5  -1   5       98.08      127.19     36.82 o 
   6  -1   5       39.68       57.46     36.26 o 
   7  -1   5      175.73      128.30     43.51 o 
   8  -1   5      240.03      290.64     56.90 o 
   9  -1   5        5.65       -4.46     42.40 o 
 -10   0   5       63.55       44.63     59.69 o 
  -9   0   5       72.67       31.80     51.32 o 
  -8   0   5       12.48        8.93     36.82 o 
  -7   0   5      361.98      315.18     53.55 o 
  -6   0   5      496.71      438.47     50.76 o 
  -5   0   5      424.08      452.41     45.74 o 
  -4   0   5        1.31       -1.12     22.87 o 
  -3   0   5      383.54      347.99     32.91 o 
  -2   0   5     2227.33     2148.17     46.63 o 
  -1   0   5     3004.93     2906.89     48.32 o 
   0   0   5      431.06      512.37     29.84 o 
   1   0   5      119.57       88.99     27.89 o 
   2   0   5        2.13       12.81      8.87 o 
   3   0   5      553.93      518.83     22.05 o 
   4   0   5     2805.86     2907.49    104.32 o 
   5   0   5      887.80     1020.30     71.96 o 
   6   0   5      234.69      268.88     49.65 o 
   7   0   5       12.08        8.93     34.59 o 
   8   0   5       13.31       -5.02     37.38 o 
   9   0   5        6.58      -18.41     39.05 o 
 -10   1   5        1.62      -25.10     49.65 o 
  -9   1   5        0.89       -7.25     47.97 o 
  -8   1   5        1.99       11.16     41.84 o 
  -7   1   5      308.17      325.78     51.32 o 
  -6   1   5     1195.98     1143.58     68.61 o 
  -5   1   5      811.72      847.92     58.02 o 
  -4   1   5        9.29       25.93     16.51 o 
  -3   1   5     1149.91     1221.53     50.76 o 
  -2   1   5      340.71      373.93     19.93 o 
  -1   1   5       50.55       76.00     12.32 o 
   0   1   5     2430.37     2323.04     38.07 o 
   1   1   5     1389.24     1324.03     23.91 o 
   2   1   5      898.99      921.56     59.69 o 
   3   1   5      560.41      584.62     53.55 o 
   4   1   5      107.55      128.86     38.49 o 
   5   1   5        1.69       -1.12     32.91 o 
   6   1   5        3.87       13.39     35.14 o 
   7   1   5      105.06       48.53     40.16 o 
   8   1   5        1.02       32.91     44.63 o 
 -10   2   5       70.39      -22.31     53.00 o 
  -9   2   5      148.40      251.03     61.92 o 
  -8   2   5      385.71      396.63     61.92 o 
  -7   2   5       50.74       43.51     43.51 o 
  -6   2   5      101.40       99.85     39.61 o 
  -5   2   5      377.10      421.73     47.97 o 
  -4   2   5       28.87       21.26     17.13 o 
  -3   2   5      788.57      747.00     29.22 o 
  -2   2   5     2753.99     3171.84     75.85 o 
  -1   2   5     4336.01     4108.24     48.19 o 
   0   2   5     1519.32     1643.53     28.79 o 
   1   2   5      376.69      422.29     46.30 o 
   2   2   5      157.63      190.23     37.93 o 
   3   2   5      112.66      116.59     36.82 o 
   4   2   5      286.64      333.59     50.76 o 
   5   2   5      638.81      704.00     69.73 o 
   6   2   5      278.84      270.00     54.67 o 
   7   2   5       55.04      127.75     48.53 o 
   8   2   5        3.48        4.46     42.95 o 
 -10   3   5        0.10      -47.42     46.86 o 
  -9   3   5       94.13       59.69     50.76 o 
  -8   3   5       28.07       51.32     46.30 o 
  -7   3   5       41.39       40.23     41.00 o 
  -6   3   5      122.71      149.20     38.25 o 
  -5   3   5     3714.11     3517.82     80.63 o 
  -4   3   5      942.58      924.16     31.10 o 
  -3   3   5       76.77      102.63     17.08 o 
  -2   3   5     1368.39     1429.58     30.80 o 
  -1   3   5      139.58      132.65     24.48 o 
   0   3   5      578.61      605.32     23.65 o 
   1   3   5     1184.15     1327.67     70.29 o 
   2   3   5     1346.90     1373.42     74.75 o 
   3   3   5     1324.91     1226.70     75.31 o 
   4   3   5      113.69      123.28     41.84 o 
   5   3   5       18.83      -12.83     34.59 o 
   6   3   5       12.79      -22.31     35.70 o 
   7   3   5        3.41      -14.50     38.49 o 
 -10   4   5        6.11       17.29     51.88 o 
  -9   4   5      251.51      346.42     65.83 o 
  -8   4   5      381.42      557.74     98.74 o 
  -7   4   5       59.41       76.07     38.94 o 
  -6   4   5      125.53      112.89     60.81 o 
  -5   4   5     1031.56     1000.20     55.23 o 
  -4   4   5      142.61      166.19     23.35 o 
  -3   4   5      203.48      219.71     20.83 o 
  -2   4   5     2508.49     2497.40     39.47 o 
  -1   4   5     1652.40     1579.55     29.42 o 
   0   4   5     1231.04     1167.98     49.45 o 
   1   4   5      225.22      190.63     29.16 o 
   2   4   5       38.99       43.51     35.70 o 
   3   4   5       46.22       94.83     40.16 o 
   4   4   5       13.12       28.45     36.82 o 
   5   4   5      118.69      140.02     49.09 o 
   6   4   5      105.71      179.63     55.78 o 
   7   4   5      137.02      122.73     56.34 o 
 -10   5   5       78.65       76.01     46.58 o 
  -9   5   5        1.62      -55.85     37.23 o 
  -8   5   5      252.68      267.17     54.95 o 
  -7   5   5      102.57       27.71     37.68 o 
  -6   5   5       13.14       -4.42     34.66 o 
  -5   5   5     1042.86     1149.18     42.54 o 
  -4   5   5     3276.81     3040.57     58.44 o 
  -3   5   5     1498.84     1469.70     41.71 o 
  -2   5   5      375.67      368.09     24.27 o 
  -1   5   5      180.98      200.29     29.06 o 
   0   5   5      228.33      228.31     55.51 o 
   1   5   5       38.82       30.94     24.65 o 
   2   5   5      211.67      231.51     48.53 o 
   3   5   5      325.42      370.97     56.34 o 
   4   5   5      102.93      109.90     44.07 o 
   5   5   5       18.37       49.09     43.51 o 
   6   5   5       20.08       -6.14     44.63 o 
 -10   6   5        5.39      120.10    119.94 o 
  -9   6   5       59.07       57.70     50.76 o 
  -8   6   5      500.86      646.45     61.71 o 
  -7   6   5      175.59      216.44     51.32 o 
  -6   6   5      150.79       90.93     45.74 o 
  -5   6   5       15.65       32.07     20.34 o 
  -4   6   5       49.28       48.49     20.33 o 
  -3   6   5      257.65      307.19     40.72 o 
  -2   6   5     1179.57     1135.59     52.27 o 
  -1   6   5     1862.16     1873.99     64.33 o 
   0   6   5     2735.84     2553.45     75.35 o 
   1   6   5      378.76      368.00     43.51 o 
   2   6   5       20.25       32.80     26.23 o 
   3   6   5       25.31        5.02     39.05 o 
   4   6   5       37.75      -23.43     37.93 o 
   5   6   5        5.15      -13.95     40.16 o 
 -10   7   5      223.56      179.22     56.05 o 
  -9   7   5       50.27       12.71    115.75 o 
  -8   7   5       12.76      -61.08     40.72 o 
  -7   7   5      189.36      190.23     53.55 o 
  -6   7   5       53.52       69.04     36.53 o 
  -5   7   5        5.63       -4.67     29.99 o 
  -4   7   5      112.48      120.61     34.31 o 
  -3   7   5     1200.63     1081.66     95.39 o 
  -2   7   5     1286.18     1342.73    102.09 o 
  -1   7   5      494.02      473.92     42.48 o 
   0   7   5     1040.15      924.98     76.70 o 
   1   7   5       40.50       31.03     28.72 o 
   2   7   5        9.72      -19.99     42.95 o 
   3   7   5      119.31      110.72     34.29 o 
   4   7   5      208.73      251.89     41.60 o 
   5   7   5       30.15        1.12     47.97 o 
  -9   8   5        1.84      -55.06     36.71 o 
  -8   8   5      187.47      124.96     51.32 o 
  -7   8   5      704.87      662.16     70.85 o 
  -6   8   5      740.06      671.82     54.38 o 
  -5   8   5       71.77       48.00    104.60 o 
  -4   8   5        6.49      -30.68     54.67 o 
  -3   8   5      125.42       14.50     54.67 o 
  -2   8   5       62.08      109.90     58.57 o 
  -1   8   5      637.57      665.51     79.77 o 
   0   8   5     1410.03     1433.10    108.78 o 
   1   8   5      181.75      186.88     56.34 o 
   2   8   5        9.06      -30.68     40.16 o 
   3   8   5       31.40       32.91     47.42 o 
   4   8   5       40.86       75.31     49.09 o 
  -9   9   5      277.93      189.11     57.46 o 
  -8   9   5       37.30       32.36     41.84 o 
  -7   9   5       28.99       46.35     38.05 o 
  -6   9   5       51.75       53.58     34.83 o 
  -5   9   5       39.68       -7.25     65.83 o 
  -4   9   5      192.83      123.84     66.94 o 
  -3   9   5      432.14      487.00     82.56 o 
  -2   9   5      377.49      326.90     68.06 o 
  -1   9   5      186.46      140.58     59.69 o 
   0   9   5       65.55      -13.39     50.76 o 
   1   9   5       21.53      -15.62     44.07 o 
   2   9   5       18.39       42.95     53.55 o 
   3   9   5       22.79       34.59     48.53 o 
  -8  10   5       10.08       40.16     42.95 o 
  -7  10   5      251.80      277.08     45.63 o 
  -6  10   5      316.61      396.63     98.74 o 
  -5  10   5      310.81      246.01     84.23 o 
  -4  10   5       30.54       27.33     66.94 o 
  -3  10   5       37.54      -32.91     61.36 o 
  -2  10   5       24.67        8.93     58.02 o 
  -1  10   5       17.69       50.76     56.90 o 
   0  10   5       55.27        4.46     52.44 o 
   1  10   5       97.60      107.11     62.48 o 
  -7  11   5        7.29      -25.10     81.45 o 
  -6  11   5        1.14     -101.25     67.50 o 
  -5  11   5        3.75      -97.07     64.71 o 
  -4  11   5       49.69       99.85     75.31 o 
  -3  11   5      279.26      255.49     85.35 o 
  -2  11   5      112.49      -11.71     63.59 o 
  -1  11   5       24.27       56.90     66.38 o 
   1 -13   6      102.11      127.19     47.97 o 
   2 -13   6      207.85      205.29     50.21 o 
   3 -13   6       97.46      140.58     45.19 o 
   4 -13   6       11.41       39.05     36.26 o 
   5 -13   6       21.60       48.53     32.36 o 
  -1 -12   6       39.88       40.16     39.05 o 
   0 -12   6        4.30       37.93     37.38 o 
   1 -12   6       24.68       92.04     42.40 o 
   2 -12   6        7.20       12.27     32.91 o 
   3 -12   6       21.63        1.12     30.12 o 
   4 -12   6      103.73       84.79     36.26 o 
   5 -12   6       13.59       74.75     37.93 o 
   6 -12   6      189.75      223.14     53.00 o 
   7 -12   6       81.13       72.52     41.84 o 
  -3 -11   6       60.81       44.63     42.40 o 
  -2 -11   6       14.16       26.78     37.38 o 
  -1 -11   6        1.65       -6.14     28.45 o 
   0 -11   6       79.87      102.64     41.28 o 
   1 -11   6       20.41       12.27     29.57 o 
   2 -11   6       71.48      132.77     39.05 o 
   3 -11   6     1039.59     1004.68     79.21 o 
   4 -11   6      124.32      108.78     40.16 o 
   5 -11   6        7.16       -0.56     29.01 o 
   6 -11   6        2.16      -16.74     29.57 o 
   7 -11   6        1.21       47.97     38.49 o 
   8 -11   6       42.64       11.16     40.16 o 
  -4 -10   6       30.04       20.08     40.72 o 
  -3 -10   6        0.28      -13.39     31.80 o 
  -2 -10   6       87.94      120.49     41.28 o 
  -1 -10   6      257.91      334.71     52.44 o 
   0 -10   6      135.72      117.15     37.93 o 
   1 -10   6        4.93       10.04     28.45 o 
   2 -10   6      194.76      162.15     34.88 o 
   3 -10   6      291.08      394.40     53.55 o 
   4 -10   6        5.17       15.62     31.80 o 
   5 -10   6      165.92      265.53     49.65 o 
   6 -10   6      362.45      339.17     55.78 o 
   7 -10   6      215.89      229.83     50.76 o 
   8 -10   6       50.94       70.29     40.72 o 
  -5  -9   6      205.96      135.00     49.65 o 
  -4  -9   6      236.61      206.96     48.53 o 
  -3  -9   6      107.01      118.82     40.72 o 
  -2  -9   6       18.69       39.05     31.80 o 
  -1  -9   6        4.98       15.62     29.57 o 
   0  -9   6        8.18       29.01     30.68 o 
   1  -9   6        6.38       14.50     27.89 o 
   2  -9   6       75.37       84.31     29.67 o 
   3  -9   6      211.03      375.43     50.21 o 
   4  -9   6      272.93      235.97     42.95 o 
   5  -9   6       31.11       43.51     34.03 o 
   6  -9   6       64.54      162.33     45.19 o 
   8  -9   6        8.00       71.40     40.16 o 
   9  -9   6      149.07      186.32     49.65 o 
  -6  -8   6       70.44      240.99     52.44 o 
  -5  -8   6        0.39      -43.51     29.01 o 
  -4  -8   6       77.09       82.00     39.61 o 
  -3  -8   6       26.85       35.70     32.91 o 
  -2  -8   6        0.92        2.79     28.45 o 
  -1  -8   6      341.20      328.01     46.30 o 
   0  -8   6      622.87      689.50     59.13 o 
   1  -8   6      602.21      664.63     45.93 o 
   2  -8   6      109.12       87.02     30.68 o 
   3  -8   6       13.43      -22.87     24.55 o 
   4  -8   6        5.93       21.20     31.24 o 
   5  -8   6        1.17      -16.74     30.12 o 
   6  -8   6      238.94      252.15     45.19 o 
   7  -8   6      299.51      276.13     49.09 o 
   8  -8   6      280.38      253.82     48.53 o 
   9  -8   6        8.42       39.05     37.93 o 
  -6  -7   6       12.29       66.94     42.40 o 
  -5  -7   6       68.12       32.91     34.59 o 
  -4  -7   6      139.33      112.68     39.61 o 
  -3  -7   6      852.95      876.38     64.71 o 
  -2  -7   6       54.59       48.53     30.68 o 
  -1  -7   6      104.19      174.05     36.26 o 
   0  -7   6      521.66      562.87     51.32 o 
   1  -7   6       10.85        3.79     21.48 o 
   2  -7   6      154.48      155.08     35.14 o 
   3  -7   6      602.16      595.22     53.00 o 
   4  -7   6      820.50      803.30     58.02 o 
   5  -7   6      683.02      727.99     61.92 o 
   6  -7   6        5.85       10.60     31.80 o 
   7  -7   6       64.39      153.41     41.28 o 
   8  -7   6        1.11       35.70     34.59 o 
   9  -7   6       27.47      190.23     44.07 o 
  -7  -6   6      153.10      243.78     58.02 o 
  -6  -6   6       73.76      127.75     43.51 o 
  -5  -6   6       46.12      -10.60     26.78 o 
  -4  -6   6       44.45       10.60     29.57 o 
  -3  -6   6      976.49      946.66     64.15 o 
  -2  -6   6      202.14      230.95     38.49 o 
  -1  -6   6        0.97        0.00     23.43 o 
   0  -6   6     2037.71     1952.53     42.72 o 
   1  -6   6      546.97      573.72     31.09 o 
   2  -6   6      500.02      545.33     32.28 o 
   3  -6   6      121.70       97.58     21.85 o 
   4  -6   6       43.13       49.95     21.45 o 
   5  -6   6        2.00      -28.69     20.08 o 
   6  -6   6      124.59      134.03     27.54 o 
   7  -6   6      415.02      378.45     36.75 o 
   8  -6   6      168.72      178.87     32.08 o 
   9  -6   6      125.87       63.59     45.74 o 
  -8  -5   6       14.33      -20.08     46.86 o 
  -7  -5   6       44.05       34.03     45.19 o 
  -6  -5   6      111.23      161.22     45.74 o 
  -5  -5   6       80.24       12.27     30.68 o 
  -4  -5   6      346.93      306.81     42.95 o 
  -3  -5   6     1462.86     1547.46     73.08 o 
  -2  -5   6     1062.78     1015.84     59.69 o 
  -1  -5   6        2.93       -4.85     12.82 o 
   0  -5   6      737.32      784.12     34.12 o 
   1  -5   6      148.30      197.63     40.16 o 
   2  -5   6      106.10      127.55     20.97 o 
   3  -5   6      788.29      735.76     38.07 o 
   4  -5   6      561.72      604.79     36.62 o 
   5  -5   6      959.83     1065.20     96.51 o 
   6  -5   6      331.71      314.27     71.96 o 
   7  -5   6       91.10      119.26     26.80 o 
   8  -5   6       10.15       37.38     39.05 o 
   9  -5   6       19.68      -15.62     40.72 o 
  -8  -4   6        0.25      -17.85     44.63 o 
  -7  -4   6       82.03      134.44     49.09 o 
  -6  -4   6      322.04      393.84     56.90 o 
  -5  -4   6        6.17      -30.68     27.33 o 
  -4  -4   6       52.48       80.33     32.91 o 
  -3  -4   6       45.69      126.07     31.80 o 
  -2  -4   6      369.77      422.72     28.40 o 
  -1  -4   6       42.61       35.70     20.64 o 
   0  -4   6       76.52       36.15     29.57 o 
   1  -4   6     2473.03     2264.57     51.74 o 
   2  -4   6     3359.16     3184.55     62.03 o 
   3  -4   6      669.70      608.34     33.35 o 
   4  -4   6      293.70      394.88     30.82 o 
   5  -4   6       29.17       32.38     22.16 o 
   6  -4   6        9.65       -1.00     46.86 o 
   7  -4   6       93.22       50.76     40.16 o 
   8  -4   6      723.56      676.11     73.08 o 
   9  -4   6      283.78      267.77     61.36 o 
  -9  -3   6       78.38       21.20     55.23 o 
  -8  -3   6      120.64      194.13     53.00 o 
  -7  -3   6        5.16       -0.56     34.59 o 
  -6  -3   6       31.75       67.50     40.72 o 
  -5  -3   6      111.16       85.91     38.49 o 
  -4  -3   6        9.41        6.14     24.55 o 
  -3  -3   6      579.59      556.73     45.74 o 
  -2  -3   6      963.78      890.07     73.64 o 
  -1  -3   6     1227.60     1158.00     39.23 o 
   0  -3   6      205.04      220.04     24.27 o 
   1  -3   6       49.54       67.36     17.01 o 
   2  -3   6     6748.71     6573.89    152.01 o 
   3  -3   6       94.26      115.09     27.61 o 
   4  -3   6      554.68      582.17     34.64 o 
   5  -3   6      756.86      748.45     39.67 o 
   6  -3   6      553.50      536.65     61.92 o 
   7  -3   6      153.32      104.87     44.07 o 
   8  -3   6        6.81       47.42     41.84 o 
   9  -3   6        1.80      -20.64     41.28 o 
  -9  -2   6       11.59      -37.38     46.30 o 
  -8  -2   6       78.25      114.36     50.76 o 
  -7  -2   6        0.35      -17.29     37.93 o 
  -6  -2   6      366.50      364.83     51.32 o 
  -5  -2   6     1205.21     1225.59     71.96 o 
  -4  -2   6     1166.17     1047.63     61.92 o 
  -3  -2   6      541.14      600.99     32.10 o 
  -2  -2   6       66.49       47.55     29.29 o 
  -1  -2   6       80.83       76.14     17.02 o 
   0  -2   6      200.16      210.02     20.54 o 
   1  -2   6     1450.63     1379.80     39.61 o 
   2  -2   6    11575.32    12895.63    111.13 o 
   3  -2   6      416.69      430.12     26.27 o 
   4  -2   6       42.67       48.38     18.33 o 
   5  -2   6       51.58      121.61     39.05 o 
   6  -2   6       43.10       -1.12     34.03 o 
   7  -2   6        6.91        1.67     36.26 o 
   8  -2   6      112.05      108.22     48.53 o 
   9  -2   6       88.68      106.55     52.44 o 
  -9  -1   6       48.49        7.25     49.09 o 
  -8  -1   6       86.21      169.58     54.11 o 
  -7  -1   6       83.38       74.19     42.40 o 
  -6  -1   6      178.86      115.47     40.72 o 
  -5  -1   6      409.72      389.38     46.86 o 
  -4  -1   6      105.06      112.13     29.57 o 
  -3  -1   6      749.93      736.36     41.68 o 
  -2  -1   6     2863.34     2891.40     57.56 o 
  -1  -1   6     1659.45     1620.73     42.22 o 
   0  -1   6     1095.19     1005.17     33.22 o 
   1  -1   6      258.10      285.28     20.59 o 
   2  -1   6        0.42       -4.86     10.30 o 
   3  -1   6       74.43       78.56     15.47 o 
   4  -1   6       25.19       16.18     32.36 o 
   5  -1   6      482.97      407.23     57.46 o 
   6  -1   6      600.29      606.94     67.50 o 
   7  -1   6      203.96      184.09     51.88 o 
   8  -1   6        0.48       17.85     41.84 o 
   9  -1   6      124.57       45.74     47.97 o 
  -9   0   6        1.37      -61.92     41.28 o 
  -8   0   6        8.45      -47.42     39.61 o 
  -7   0   6      347.25      368.18     56.34 o 
  -6   0   6       17.21        5.58     34.03 o 
  -5   0   6      645.01      656.58     53.55 o 
  -4   0   6      859.19      776.54     38.03 o 
  -3   0   6     1200.17     1229.31     50.48 o 
  -2   0   6      533.13      508.08     32.63 o 
  -1   0   6        0.69       -1.99      9.68 o 
   0   0   6      150.29      161.06     17.30 o 
   1   0   6      220.60      179.71     17.29 o 
   2   0   6     1013.09      892.56     26.43 o 
   3   0   6     1582.07     1637.83     84.79 o 
   4   0   6      927.08      982.37     72.52 o 
   5   0   6       39.49       45.19     38.49 o 
   6   0   6       35.39       61.36     41.28 o 
   7   0   6       47.37       53.55     44.07 o 
   8   0   6        3.27      -42.40     37.38 o 
 -10   1   6        0.53      -20.64     53.00 o 
  -9   1   6       51.38        4.46     50.21 o 
  -8   1   6      100.29      100.97     49.65 o 
  -7   1   6      721.71      728.55     69.73 o 
  -6   1   6       97.49      128.30     42.40 o 
  -5   1   6       80.11       34.03     32.91 o 
  -4   1   6      191.77      185.51     24.65 o 
  -3   1   6       15.98       15.57     14.48 o 
  -2   1   6     1360.21     1398.28     38.05 o 
  -1   1   6     4517.76     5269.57     56.46 o 
   0   1   6     1512.84     1398.80     40.44 o 
   1   1   6      331.39      285.83     78.94 o 
   2   1   6       78.42       49.65     34.59 o 
   3   1   6       19.48       55.78     36.82 o 
   4   1   6      439.78      526.05     60.25 o 
   5   1   6       67.31       95.39     44.07 o 
   6   1   6      397.20      418.94     63.04 o 
   7   1   6      543.92      391.05     68.06 o 
   8   1   6       19.94        8.93     45.74 o 
 -10   2   6       74.75       26.78     54.67 o 
  -9   2   6       23.54      -17.85     45.74 o 
  -8   2   6       28.76       -3.90     42.40 o 
  -7   2   6       10.00       11.16     39.05 o 
  -6   2   6        6.56      -25.10     31.24 o 
  -5   2   6      389.57      318.53     46.86 o 
  -4   2   6     1903.36     1760.48     52.53 o 
  -3   2   6     2386.49     2303.49     45.84 o 
  -2   2   6      980.59     1094.38     32.58 o 
  -1   2   6      193.82      205.39     17.29 o 
   0   2   6      517.15      507.61     21.02 o 
   1   2   6       35.47       13.39     31.80 o 
   2   2   6      252.86      184.09     44.07 o 
   3   2   6     1354.44     1538.54     88.14 o 
   4   2   6      830.43      883.63     75.31 o 
   5   2   6       76.25       98.74     44.07 o 
   6   2   6       16.03       65.27     44.07 o 
   7   2   6        2.08      -24.55     39.05 o 
 -10   3   6       49.59      -18.41     53.00 o 
  -9   3   6        9.66       23.43     49.09 o 
  -8   3   6      175.51      153.97     49.09 o 
  -7   3   6      363.89      328.01     58.57 o 
  -6   3   6       65.96       61.36     43.51 o 
  -5   3   6      213.61      256.28     31.04 o 
  -4   3   6       72.30       27.43     18.72 o 
  -3   3   6      232.54      248.80     28.66 o 
  -2   3   6        2.71       15.54     15.26 o 
  -1   3   6     1322.64     1475.50     34.92 o 
   0   3   6      548.25      535.48     37.71 o 
   1   3   6      537.04      632.04     61.92 o 
   2   3   6      147.45      129.98     41.84 o 
   3   3   6       23.74       34.59     39.05 o 
   4   3   6        4.60       18.97     39.61 o 
   5   3   6        3.14      -43.51     35.14 o 
   6   3   6       44.48      148.39     54.11 o 
   7   3   6      258.34      345.31     68.61 o 
 -10   4   6      146.30      145.60     62.48 o 
  -9   4   6      120.34       89.81     53.55 o 
  -8   4   6        6.51       -5.02     44.63 o 
  -7   4   6        5.07       35.35     33.87 o 
  -6   4   6      791.72      866.56     93.44 o 
  -5   4   6      228.05      237.81     25.26 o 
  -4   4   6     1823.15     2067.75     45.73 o 
  -3   4   6     1306.78     1189.54     34.07 o 
  -2   4   6      964.62     1065.75     34.76 o 
  -1   4   6      123.86      147.90     27.18 o 
   0   4   6      173.24      174.34     29.55 o 
   1   4   6      267.59      268.82     34.43 o 
   2   4   6       11.22      -13.95     35.70 o 
   3   4   6      133.45      229.27     54.67 o 
   4   4   6      204.97      202.50     54.67 o 
   5   4   6      117.54       98.18     49.09 o 
   6   4   6       13.46        2.23     42.40 o 
 -10   5   6       23.70       -1.12     51.88 o 
  -9   5   6       55.61       14.62     42.47 o 
  -8   5   6        3.35       26.90     39.61 o 
  -7   5   6       21.46       48.13     35.56 o 
  -6   5   6      529.90      607.62     53.13 o 
  -5   5   6     1591.31     1738.08     47.28 o 
  -4   5   6      692.28      677.60     53.14 o 
  -3   5   6       71.40       66.18     19.31 o 
  -2   5   6       14.47       35.55     26.26 o 
  -1   5   6        0.19        4.75     23.97 o 
   0   5   6      686.92      689.10     46.71 o 
   1   5   6     2318.88     2253.36     97.07 o 
   2   5   6      112.35       77.66     41.84 o 
   3   5   6        5.12      -28.45     31.80 o 
   4   5   6       13.80        6.14     42.95 o 
   5   5   6        2.70       16.18     44.07 o 
   6   5   6        0.01      -51.32     41.84 o 
 -10   6   6      127.57      190.40     50.88 o 
  -9   6   6      224.79      313.51     56.25 o 
  -8   6   6      107.48      108.88     43.78 o 
  -7   6   6       26.18       38.35     37.76 o 
  -6   6   6      506.17      600.17     54.45 o 
  -5   6   6       23.05       18.74     32.05 o 
  -4   6   6      799.54      824.00     51.40 o 
  -3   6   6     1848.00     1835.11     67.55 o 
  -2   6   6      736.38      778.97    129.70 o 
  -1   6   6      145.30      150.00     34.07 o 
   0   6   6       76.91      148.66     34.31 o 
   1   6   6      808.36      748.62     53.14 o 
   2   6   6       22.14       -7.19     25.39 o 
   3   6   6       15.04       16.68     33.47 o 
   4   6   6      145.28       85.91     51.32 o 
   5   6   6       62.22       71.40     54.67 o 
  -9   7   6       12.77        4.53     42.92 o 
  -8   7   6       24.15        1.84     38.38 o 
  -7   7   6       63.69       18.97     50.76 o 
  -6   7   6      559.20      503.00     70.29 o 
  -5   7   6      377.77      386.33     65.55 o 
  -4   7   6      311.20      452.97     80.89 o 
  -3   7   6      152.40      284.50     66.38 o 
  -2   7   6        0.36       -2.10     27.71 o 
  -1   7   6        0.22      -33.83     26.68 o 
   0   7   6        8.82       24.85     29.23 o 
   1   7   6      209.13      226.71     68.06 o 
   2   7   6      175.73      172.48     37.63 o 
   3   7   6       56.92       57.53     35.14 o 
   4   7   6        0.37       -3.32     42.40 o 
  -9   8   6      144.09      112.27     49.59 o 
  -8   8   6      663.69      823.61     89.53 o 
  -7   8   6      112.43       58.57     44.07 o 
  -6   8   6       32.02       33.31     34.88 o 
  -5   8   6        6.17      -42.95     66.94 o 
  -4   8   6       20.26      -82.00     55.23 o 
  -3   8   6      235.45      138.90     63.59 o 
  -2   8   6      614.49      531.63     80.89 o 
  -1   8   6      183.21      333.03     68.06 o 
   0   8   6       88.84       32.91     49.65 o 
   1   8   6        0.11       -7.81     41.84 o 
   2   8   6       64.66      103.76     53.55 o 
   3   8   6       18.41        2.79     47.42 o 
  -8   9   6      134.05      190.23     54.11 o 
  -7   9   6        7.22      -14.35     80.33 o 
  -6   9   6      166.87      177.95     83.68 o 
  -5   9   6      193.31      418.94     89.81 o 
  -4   9   6      440.09      430.66     82.56 o 
  -3   9   6       72.75       28.45     59.13 o 
  -2   9   6       18.00       -7.25     56.34 o 
  -1   9   6       33.67       40.72     56.34 o 
   0   9   6        0.48       67.50     56.34 o 
   1   9   6       31.22       15.06     46.86 o 
   2   9   6      199.82      230.95     66.38 o 
  -7  10   6      315.12      174.61     99.85 o 
  -6  10   6       90.82     -100.97     79.21 o 
  -5  10   6        2.19      -20.64     68.61 o 
  -4  10   6      166.78      165.68     76.42 o 
  -3  10   6        9.39       20.08     64.15 o 
  -2  10   6       58.76       40.16     64.71 o 
  -1  10   6       23.36      -17.29     58.02 o 
   0  10   6       15.61       23.99     59.69 o 
  -5  11   6      250.54      132.21     86.47 o 
  -4  11   6      310.15      253.26     88.14 o 
  -3  11   6      158.17      190.78     83.12 o 
  -2  11   6        0.47      -41.84     68.61 o 
   2 -13   7        1.75       74.19     41.28 o 
   3 -13   7       18.53       36.26     37.93 o 
   4 -13   7       75.43      113.80     46.30 o 
  -1 -12   7       26.70       55.23     40.72 o 
   0 -12   7       75.99       85.91     41.84 o 
   1 -12   7        0.12        5.58     34.03 o 
   2 -12   7       42.67       70.85     40.16 o 
   3 -12   7      292.62      314.62     54.11 o 
   4 -12   7      647.55      663.84     71.40 o 
   5 -12   7       73.64       45.19     40.16 o 
   6 -12   7        6.02       29.57     38.49 o 
  -2 -11   7        7.22       -6.69     34.03 o 
  -1 -11   7        5.20       29.01     35.14 o 
   0 -11   7      108.80       93.16     40.72 o 
   1 -11   7      126.62       83.68     38.49 o 
   2 -11   7       83.56      106.55     42.40 o 
   3 -11   7       36.97       76.42     36.82 o 
   4 -11   7       94.19      123.84     42.40 o 
   5 -11   7        2.02       25.66     37.38 o 
   6 -11   7       43.10       -2.79     30.68 o 
   7 -11   7      162.80      184.65     51.88 o 
  -3 -10   7      233.22      258.28     54.11 o 
  -2 -10   7       92.54       56.90     40.16 o 
  -1 -10   7       20.25       -7.81     30.12 o 
   0 -10   7       34.41      -10.60     29.57 o 
   1 -10   7       57.93       59.69     37.38 o 
   2 -10   7       20.75       21.20     30.68 o 
   3 -10   7       71.27       28.45     32.36 o 
   4 -10   7      417.70      378.78     53.55 o 
   5 -10   7      408.44      416.71     57.46 o 
   6 -10   7      131.28      195.25     48.53 o 
   7 -10   7        2.91      -21.76     32.36 o 
   8 -10   7       28.11       73.64     41.84 o 
  -4  -9   7        1.99       18.97     36.82 o 
  -3  -9   7       37.10       29.57     35.14 o 
  -2  -9   7        7.62      -13.95     29.01 o 
  -1  -9   7        5.70       -1.12     24.55 o 
   0  -9   7      165.41      246.57     46.30 o 
   1  -9   7      599.57      587.97     61.92 o 
   2  -9   7      333.92      359.25     47.97 o 
   3  -9   7       32.24       28.45     29.57 o 
   4  -9   7       43.20       25.66     32.36 o 
   5  -9   7       56.50       87.58     37.93 o 
   6  -9   7        0.92        6.14     31.24 o 
   7  -9   7       66.43      107.11     42.40 o 
   8  -9   7      217.35      319.09     55.78 o 
  -5  -8   7       35.30        0.00     35.70 o 
  -4  -8   7        4.18      -33.47     29.57 o 
  -3  -8   7       32.68       45.74     33.47 o 
  -2  -8   7      497.84      509.87     57.46 o 
  -1  -8   7      348.00      408.90     51.32 o 
   0  -8   7       68.26       51.32     31.80 o 
   1  -8   7      158.04      181.30     38.49 o 
   2  -8   7       90.83       84.79     33.47 o 
   3  -8   7       59.45       92.04     34.03 o 
   4  -8   7      111.40      135.00     36.26 o 
   5  -8   7      889.58      868.57     69.73 o 
   6  -8   7      514.71      492.02     57.46 o 
   7  -8   7       76.18       95.95     41.84 o 
   8  -8   7        5.22       31.24     36.26 o 
   9  -8   7       30.05      111.57     41.84 o 
  -5  -7   7      164.46      187.99     47.42 o 
  -4  -7   7        2.02      -34.59     27.89 o 
  -3  -7   7      167.19      201.94     41.28 o 
  -2  -7   7      117.56       80.89     34.59 o 
  -1  -7   7       41.59       39.61     28.45 o 
   0  -7   7       93.74       52.44     30.12 o 
   1  -7   7      971.25      958.94     63.04 o 
   2  -7   7      191.23      177.39     36.26 o 
   3  -7   7      466.51      445.16     47.97 o 
   4  -7   7      174.37      139.46     36.26 o 
   5  -7   7       71.24       63.04     32.91 o 
   6  -7   7       18.39       93.72     36.82 o 
   7  -7   7       15.53       77.54     36.26 o 
   8  -7   7       65.38       30.68     35.14 o 
  -7  -6   7       34.92      113.24     51.88 o 
  -6  -6   7        4.05       60.81     40.16 o 
  -5  -6   7        1.61      -32.36     28.45 o 
  -4  -6   7       45.24       33.47     32.36 o 
  -3  -6   7       32.89       66.38     32.91 o 
  -2  -6   7      156.18      117.71     34.59 o 
  -1  -6   7      924.60      906.65     47.14 o 
   0  -6   7      832.39      848.25     39.35 o 
   1  -6   7       74.44       66.37     20.47 o 
   2  -6   7        0.48      -17.26     16.38 o 
   3  -6   7        2.66      -17.52     19.52 o 
   4  -6   7      201.36      243.58     31.20 o 
   5  -6   7      735.51      744.19     45.57 o 
   6  -6   7      674.76      764.91     46.82 o 
   7  -6   7      189.29      176.02     31.20 o 
   8  -6   7        9.20      -29.01     37.93 o 
   9  -6   7      126.56       81.45     48.53 o 
  -7  -5   7       18.09      -55.23     39.61 o 
  -6  -5   7       47.37      119.38     44.07 o 
  -5  -5   7       11.25       30.68     31.80 o 
  -4  -5   7      272.44      253.26     44.07 o 
  -3  -5   7      138.39      165.68     36.82 o 
  -2  -5   7      137.67      178.06     24.65 o 
  -1  -5   7      116.51      104.62     21.30 o 
   0  -5   7       20.27        6.29     16.08 o 
   1  -5   7      483.27      437.23     31.09 o 
   2  -5   7     1012.68      987.27     55.78 o 
   3  -5   7     2416.90     2453.15     62.90 o 
   4  -5   7      369.86      392.00     34.17 o 
   5  -5   7       53.33       58.93     25.32 o 
   6  -5   7       25.66       36.98     23.93 o 
   7  -5   7       37.17       32.91     40.16 o 
   8  -5   7        8.50       59.13     42.40 o 
   9  -5   7      101.97      127.75     54.11 o 
  -8  -4   7       95.13       99.30     53.00 o 
  -7  -4   7      185.00      332.48     61.36 o 
  -6  -4   7       53.65       71.40     41.28 o 
  -5  -4   7       50.17       78.10     37.38 o 
  -4  -4   7      241.40      246.57     42.40 o 
  -3  -4   7        3.52       51.88     27.89 o 
  -2  -4   7      421.33      368.22     44.63 o 
  -1  -4   7     1200.09     1229.43     43.26 o 
   0  -4   7      581.09      540.48     32.72 o 
   1  -4   7      225.83      257.51     25.60 o 
   2  -4   7       59.77       90.54     19.74 o 
   3  -4   7     1207.41     1176.19     49.37 o 
   4  -4   7      266.09      286.28     29.84 o 
   5  -4   7      370.15      392.18     34.81 o 
   6  -4   7      776.55      691.17     69.73 o 
   7  -4   7      246.39      227.60     53.00 o 
   8  -4   7      120.94       43.51     44.07 o 
   9  -4   7        8.18       37.93     46.86 o 
  -8  -3   7       63.89       89.81     50.21 o 
  -7  -3   7       13.29      -35.14     39.61 o 
  -6  -3   7       25.40       32.36     37.38 o 
  -5  -3   7      413.89      388.26     52.44 o 
  -4  -3   7      801.41      651.01     55.23 o 
  -3  -3   7      541.98      543.12     34.50 o 
  -2  -3   7      232.92      218.05     24.51 o 
  -1  -3   7       50.21       84.89     29.01 o 
   0  -3   7       38.33       36.25     26.22 o 
   1  -3   7        0.22        0.08     25.38 o 
   2  -3   7     1528.70     1532.11     45.30 o 
   3  -3   7     1165.11     1335.13     45.51 o 
   4  -3   7      396.95      477.66     33.02 o 
   5  -3   7      181.59      213.65     49.65 o 
   6  -3   7       10.20       45.19     38.49 o 
   7  -3   7        3.46       45.74     40.72 o 
   8  -3   7        2.94      -29.01     37.93 o 
   9  -3   7       32.19        2.79     45.74 o 
  -9  -2   7        1.52      -39.61     47.42 o 
  -8  -2   7       53.38       44.07     45.74 o 
  -7  -2   7      109.42       99.85     45.74 o 
  -6  -2   7      731.49      734.68     65.83 o 
  -5  -2   7      186.72      180.74     41.84 o 
  -4  -2   7       38.66       19.52     30.12 o 
  -3  -2   7       28.60       36.14     22.31 o 
  -2  -2   7       78.41       69.82     18.36 o 
  -1  -2   7     1299.62     1206.61     40.85 o 
   0  -2   7     2176.31     2027.44     54.39 o 
   1  -2   7      965.54      866.12     34.78 o 
   2  -2   7       22.49       10.68     13.27 o 
   3  -2   7        1.05       23.24     15.97 o 
   4  -2   7       44.89       64.71     40.72 o 
   5  -2   7        2.25      -17.29     40.16 o 
   6  -2   7      128.85       50.76     40.72 o 
   7  -2   7      317.73      399.42     64.71 o 
   8  -2   7      139.11       85.91     50.76 o 
  -9  -1   7       12.48      -71.13     47.42 o 
  -8  -1   7        5.73      -36.82     42.40 o 
  -7  -1   7      115.85      117.15     45.74 o 
  -6  -1   7      476.64      432.89     53.55 o 
  -5  -1   7      154.95      176.84     42.40 o 
  -4  -1   7     1702.62     1655.22     54.28 o 
  -3  -1   7      325.00      292.58     28.67 o 
  -2  -1   7      805.08      790.38     35.39 o 
  -1  -1   7      155.31      156.66     20.27 o 
   0  -1   7       89.94       80.54     16.25 o 
   1  -1   7        1.90        4.14     11.37 o 
   2  -1   7       67.04       57.08     18.69 o 
   3  -1   7      910.03      897.02     73.08 o 
   4  -1   7     1311.01     1359.47     86.47 o 
   5  -1   7      655.19      681.69     72.52 o 
   6  -1   7        4.50       -1.12     36.26 o 
   7  -1   7      123.19       90.93     48.53 o 
   8  -1   7       85.50      110.45     53.00 o 
  -9   0   7        4.60        2.79     48.53 o 
  -8   0   7        7.12       18.97     45.19 o 
  -7   0   7      403.91      395.51     59.13 o 
  -6   0   7     1067.80     1100.63     74.75 o 
  -5   0   7      570.29      633.15     55.78 o 
  -4   0   7      120.87      112.63     46.58 o 
  -3   0   7        1.34        9.55     17.87 o 
  -2   0   7      170.56      173.13     23.57 o 
  -1   0   7      116.16      112.19     14.20 o 
   0   0   7     1845.70     1870.03     51.88 o 
   1   0   7      413.40      374.23     22.45 o 
   2   0   7      329.54      284.50     49.65 o 
   3   0   7       99.73       79.21     40.72 o 
   4   0   7      152.50      143.37     47.97 o 
   5   0   7       15.38      -45.19     30.12 o 
   6   0   7        3.20       10.60     40.16 o 
   7   0   7       15.46       21.76     42.40 o 
   8   0   7       70.46      -35.70     41.28 o 
  -9   1   7      227.50      156.20     58.57 o 
  -8   1   7       90.51      174.61     53.00 o 
  -7   1   7        6.69      -47.42     36.26 o 
  -6   1   7      156.33      184.65     46.30 o 
  -5   1   7        1.40       -2.12     19.05 o 
  -4   1   7      407.59      428.43     33.25 o 
  -3   1   7     1443.02     1451.72     47.29 o 
  -2   1   7     2836.69     2621.99     46.07 o 
  -1   1   7      870.38      961.29     29.76 o 
   0   1   7       53.54       40.35     14.97 o 
   1   1   7      214.58      132.21     41.28 o 
   2   1   7        4.50       16.74     35.70 o 
   3   1   7       34.70       14.50     37.38 o 
   4   1   7     1579.05     1662.94     98.74 o 
   5   1   7      682.83      692.29     74.75 o 
   6   1   7      145.80      131.65     49.65 o 
   7   1   7       25.92       -7.25     42.40 o 
  -9   2   7       39.13       66.38     53.55 o 
  -8   2   7        1.09      -64.15     43.51 o 
  -7   2   7      208.65      204.73     52.44 o 
  -6   2   7      338.25      384.91     55.78 o 
  -5   2   7      381.93      388.04     35.44 o 
  -4   2   7      424.48      417.37     34.07 o 
  -3   2   7        1.97       -7.92     17.14 o 
  -2   2   7      513.09      558.28     34.68 o 
  -1   2   7      589.49      578.32     26.48 o 
   0   2   7      108.29       86.51     23.93 o 
   1   2   7      674.14      700.65     67.50 o 
   3   2   7      184.15      170.14     49.65 o 
   4   2   7        0.28      -25.10     38.49 o 
   5   2   7        9.35      -23.43     40.16 o 
   6   2   7       10.15        5.58     42.40 o 
   7   2   7        7.31       48.53     51.32 o 
  -9   3   7      161.49      172.37     60.25 o 
  -8   3   7      647.34      635.39     74.19 o 
  -7   3   7      412.66      428.98     63.59 o 
  -6   3   7      766.52      728.55     68.61 o 
  -5   3   7      210.12      220.22     32.06 o 
  -4   3   7      153.93      197.39     58.85 o 
  -3   3   7      348.33      389.96     43.26 o 
  -2   3   7      888.69      863.44     33.88 o 
  -1   3   7     1615.89     1434.46     55.58 o 
   0   3   7       65.83       68.39     24.55 o 
   1   3   7       11.17      -49.37     32.91 o 
   2   3   7       90.01       40.72     43.51 o 
   3   3   7       12.01        1.12     40.16 o 
   4   3   7       34.66       55.23     45.19 o 
   5   3   7      211.34      408.90     68.06 o 
   6   3   7      165.61      133.88     54.67 o 
  -9   4   7       83.98      -64.71     45.74 o 
  -8   4   7       41.63       -9.48     44.63 o 
  -7   4   7      145.26       72.52     42.95 o 
  -6   4   7      322.89      273.90     53.55 o 
  -5   4   7     2425.46     2355.22     68.02 o 
  -4   4   7      657.53      782.15     38.96 o 
  -3   4   7        7.55      -11.19     20.08 o 
  -2   4   7       17.38       -5.88     24.65 o 
  -1   4   7       69.11       74.46     28.37 o 
   0   4   7       22.30       48.45     27.89 o 
   1   4   7      241.22      184.07     34.03 o 
   2   4   7      657.27      650.45     73.08 o 
   3   4   7       99.39       15.62     41.84 o 
   4   4   7       14.08       -4.46     40.72 o 
   5   4   7        5.64       61.92     51.32 o 
   6   4   7        6.12      -21.76     46.86 o 
  -9   5   7       45.24       15.62     51.88 o 
  -8   5   7      171.17       76.98     53.55 o 
  -7   5   7      385.71      371.52     63.04 o 
  -6   5   7      382.81      285.73     45.20 o 
  -5   5   7       35.34       59.43     21.36 o 
  -4   5   7        7.10        5.07     22.38 o 
  -3   5   7        2.11        7.48     27.34 o 
  -2   5   7       98.36      133.50     31.74 o 
  -1   5   7      367.30      367.88     40.79 o 
   0   5   7      553.64      629.29     49.68 o 
   1   5   7        4.36       12.31     26.68 o 
   2   5   7        0.65        5.01     25.59 o 
   3   5   7        0.39      -19.52     39.61 o 
   4   5   7        0.03       -1.67     43.51 o 
   5   5   7       18.72        1.67     49.65 o 
  -9   6   7        0.58      -30.12     46.86 o 
  -8   6   7       62.64       20.71     54.11 o 
  -7   6   7       54.49       -9.30     36.07 o 
  -6   6   7       87.66       83.84     38.09 o 
  -5   6   7      616.33      638.24     63.53 o 
  -4   6   7      360.38      384.51     42.09 o 
  -3   6   7      178.04      279.16     73.36 o 
  -2   6   7        0.14      -20.33     27.16 o 
  -1   6   7       34.33        2.37     29.51 o 
   0   6   7       89.90       94.87     40.16 o 
   1   6   7        8.85       10.67     27.79 o 
   2   6   7       37.55       29.40     30.58 o 
   3   6   7      180.41      175.08     37.72 o 
   4   6   7      100.38      104.87     54.11 o 
  -9   7   7       42.14       20.08     79.77 o 
  -8   7   7      303.99      367.24     54.39 o 
  -7   7   7      582.11      756.37     61.51 o 
  -6   7   7      224.50      166.93     36.89 o 
  -5   7   7       10.55       13.39     66.38 o 
  -4   7   7       46.49      -59.69     54.11 o 
  -3   7   7       33.25       50.21     58.02 o 
  -2   7   7       20.77       -3.83     28.17 o 
  -1   7   7      158.05      157.54     37.15 o 
   0   7   7      501.97      614.70     52.35 o 
   1   7   7      177.88      165.04     38.56 o 
   2   7   7        0.05       30.16     32.53 o 
   3   7   7        7.44        5.98     32.54 o 
  -8   8   7       22.47       40.46     50.49 o 
  -7   8   7      119.94      102.67     41.05 o 
  -6   8   7       17.82       54.67     79.21 o 
  -5   8   7       42.19       32.91     73.08 o 
  -4   8   7       97.92      190.23     74.19 o 
  -3   8   7      245.64      282.27     74.19 o 
  -2   8   7       58.24       57.46     56.34 o 
  -1   8   7        3.82      -65.27     43.51 o 
   0   8   7        4.24      -37.93     46.30 o 
   1   8   7        3.81       33.47     50.21 o 
   2   8   7       18.56       33.47     49.09 o 
  -7   9   7      310.95      146.71     92.60 o 
  -6   9   7      191.95      193.01     87.02 o 
  -5   9   7       12.59      -97.90     65.27 o 
  -4   9   7       51.30      -26.22     66.94 o 
  -3   9   7      161.74      129.98     69.73 o 
  -2   9   7       53.88       17.85     52.44 o 
  -1   9   7       16.31       -3.35     59.13 o 
   0   9   7       56.00       89.81     60.81 o 
   1   9   7       84.91      148.39     63.04 o 
  -6  10   7       26.31      -42.40     84.23 o 
  -5  10   7        7.53      -25.66     79.77 o 
  -4  10   7       38.70       18.97     73.08 o 
  -3  10   7      213.44       90.37     73.64 o 
  -2  10   7      163.55       58.02     75.87 o 
  -1  10   7        7.08      -46.86     63.04 o 
   0 -12   8       10.04       72.52     42.95 o 
   1 -12   8      117.06      169.03     50.21 o 
   2 -12   8      110.24      182.97     51.32 o 
   3 -12   8      124.13      210.31     51.32 o 
   4 -12   8       21.65        5.58     35.70 o 
   5 -12   8        0.20       40.72     38.49 o 
  -2 -11   8       88.56       80.33     45.19 o 
  -1 -11   8       12.59        1.67     33.47 o 
   0 -11   8       18.61        2.79     31.24 o 
   1 -11   8        3.22       -6.69     30.68 o 
   2 -11   8        6.17       36.82     37.38 o 
   3 -11   8        2.63       39.61     35.14 o 
   4 -11   8      111.32       87.02     42.95 o 
   5 -11   8      195.06      217.56     53.00 o 
   6 -11   8      115.06       58.02     40.72 o 
   7 -11   8       76.37       63.04     42.40 o 
  -3 -10   8       29.72       74.19     44.07 o 
  -2 -10   8        0.11        9.48     34.59 o 
  -1 -10   8        0.99        2.23     34.03 o 
   0 -10   8        0.17       -4.46     30.68 o 
   1 -10   8       20.19       23.43     34.03 o 
   2 -10   8      255.95      303.47     51.88 o 
   3 -10   8      217.90      233.74     47.97 o 
   4 -10   8      123.04      168.47     46.86 o 
   5 -10   8        0.44       -8.37     34.03 o 
   6 -10   8       78.00       97.07     42.95 o 
   7 -10   8        0.32       53.55     39.61 o 
  -4  -9   8       56.13        8.37     39.61 o 
  -3  -9   8        1.36      -15.06     31.80 o 
  -2  -9   8      117.70      116.59     41.28 o 
  -1  -9   8      284.13      388.82     55.23 o 
   0  -9   8      320.16      404.44     53.55 o 
   1  -9   8      117.49      150.06     41.84 o 
   2  -9   8       13.11       40.16     30.12 o 
   3  -9   8       21.38       -0.56     30.12 o 
   4  -9   8        9.42        6.14     31.80 o 
   5  -9   8      100.11       80.33     39.61 o 
   6  -9   8      726.81      557.85     63.59 o 
   7  -9   8      122.53      210.31     49.65 o 
   8  -9   8       31.47      105.43     41.28 o 
  -5  -8   8        7.45      -29.57     36.82 o 
  -4  -8   8      181.01      210.31     50.21 o 
  -3  -8   8      107.57       75.87     37.93 o 
  -2  -8   8       16.76       -3.35     30.12 o 
  -1  -8   8        0.33       49.65     31.24 o 
   0  -8   8       63.83       73.64     35.70 o 
   1  -8   8        4.41       -2.23     27.33 o 
   2  -8   8      200.79      257.72     45.74 o 
   3  -8   8      390.19      409.46     52.44 o 
   4  -8   8      288.90      289.52     47.97 o 
   5  -8   8       60.39       58.02     34.03 o 
   6  -8   8      103.83       92.04     39.05 o 
   7  -8   8       13.14       40.16     32.36 o 
   8  -8   8        2.55       23.43     36.26 o 
  -6  -7   8       56.31      193.57     53.00 o 
  -5  -7   8        0.11       -6.14     31.24 o 
  -4  -7   8        1.99      -37.93     30.68 o 
  -3  -7   8      124.06       81.45     36.26 o 
  -2  -7   8       13.34       21.76     30.68 o 
  -1  -7   8      351.18      328.01     46.86 o 
   0  -7   8      856.57      776.52     62.48 o 
   1  -7   8      696.35      690.61     60.25 o 
   2  -7   8      239.94      187.44     39.05 o 
   3  -7   8       85.90       73.08     34.59 o 
   4  -7   8       18.18       59.13     31.80 o 
   5  -7   8       14.08       27.33     29.01 o 
   6  -7   8       76.57      103.20     37.38 o 
   7  -7   8      142.04      260.51     46.30 o 
  -6  -6   8       18.46       68.61     42.40 o 
  -5  -6   8        8.76       13.95     35.70 o 
  -4  -6   8       36.83      -21.20     30.12 o 
  -3  -6   8     1300.33     1352.77     79.77 o 
  -2  -6   8      283.06      252.70     42.40 o 
  -1  -6   8        8.63        0.27     16.51 o 
   0  -6   8       87.34      106.81     25.38 o 
   1  -6   8       22.40       -6.14     32.36 o 
   2  -6   8      150.64      170.93     27.71 o 
   3  -6   8      538.37      550.52     53.00 o 
   4  -6   8     1430.77     1495.96     57.90 o 
   5  -6   8      389.98      333.08     56.34 o 
   6  -6   8        9.48       11.83     24.14 o 
   7  -6   8       89.02       64.71     46.30 o 
   8  -6   8        5.52      -14.50     45.74 o 
  -7  -5   8      159.97      136.67     55.23 o 
  -6  -5   8      144.53      167.91     48.53 o 
  -5  -5   8       38.74       87.02     39.05 o 
  -4  -5   8       54.45       44.63     31.24 o 
  -3  -5   8      192.65      148.39     38.49 o 
  -2  -5   8       96.17      101.09     22.62 o 
  -1  -5   8       35.37       43.67     20.90 o 
   0  -5   8      675.69      727.49     44.35 o 
   1  -5   8     1034.44      944.65     52.16 o 
   2  -5   8      601.46      649.50     38.46 o 
   3  -5   8        1.57      -11.36     20.92 o 
   4  -5   8      144.30      135.17     27.62 o 
   5  -5   8       60.91       74.79     43.51 o 
   6  -5   8       67.50        8.37     41.28 o 
   7  -5   8       66.24       63.59     46.86 o 
   8  -5   8       12.15       -4.46     43.51 o 
  -7  -4   8        3.06      -57.74     38.49 o 
  -6  -4   8       28.03       93.72     44.07 o 
  -5  -4   8        5.53       80.33     37.38 o 
  -4  -4   8      103.33      171.26     39.61 o 
  -3  -4   8      505.71      606.18     39.82 o 
  -2  -4   8      797.42      789.79     40.03 o 
  -1  -4   8      171.87      190.17     30.40 o 
   0  -4   8        3.76      -18.86     22.87 o 
   1  -4   8       86.32      116.47     21.86 o 
   2  -4   8       30.73       39.36     19.16 o 
   3  -4   8      543.42      520.08     36.11 o 
   4  -4   8        2.71        8.40     32.08 o 
   5  -4   8      488.88      431.77     63.04 o 
   6  -4   8      187.71      135.56     49.65 o 
   7  -4   8        8.61        3.35     45.19 o 
   8  -4   8       19.66       10.60     45.19 o 
  -8  -3   8        5.13       98.74     51.32 o 
  -7  -3   8      168.16      193.01     51.32 o 
  -6  -3   8      388.73      439.02     60.25 o 
  -5  -3   8      541.58      505.97     55.78 o 
  -4  -3   8       86.29       99.85     35.14 o 
  -3  -3   8        0.11       -2.00     16.89 o 
  -2  -3   8      269.45      253.10     54.95 o 
  -1  -3   8        1.07        0.46     15.96 o 
   0  -3   8      160.00      181.66     72.80 o 
   1  -3   8      755.17      689.95     36.31 o 
   2  -3   8     2589.58     2463.04     60.57 o 
   3  -3   8      252.42      262.56     27.56 o 
   4  -3   8        0.19       44.07     45.19 o 
   5  -3   8       18.82       51.88     42.40 o 
   6  -3   8       10.92       13.95     44.63 o 
   7  -3   8       40.16       43.51     48.53 o 
   8  -3   8       74.05       18.41     46.30 o 
  -8  -2   8       77.34       11.71     42.40 o 
  -7  -2   8       58.59       51.32     42.40 o 
  -6  -2   8      112.88        3.90     37.93 o 
  -5  -2   8      182.75      170.14     44.63 o 
  -4  -2   8        2.12       -1.03     20.71 o 
  -3  -2   8      250.59      214.74     51.04 o 
  -2  -2   8      150.52      123.26     23.32 o 
  -1  -2   8     1134.65     1116.87     42.38 o 
   0  -2   8      260.13      222.93     26.22 o 
   1  -2   8      120.46      145.63     24.55 o 
   2  -2   8      172.69      186.42     22.44 o 
   3  -2   8        6.95        2.79     42.40 o 
   4  -2   8       96.78      141.69     50.76 o 
   5  -2   8      114.48      121.61     49.09 o 
   6  -2   8      153.14      143.92     53.55 o 
   7  -2   8       32.09       -4.46     41.84 o 
   8  -2   8        0.01        6.69     43.51 o 
  -9  -1   8       11.61      -21.20     49.65 o 
  -8  -1   8        6.26       73.64     49.09 o 
  -7  -1   8       26.65      -15.62     37.38 o 
  -6  -1   8      896.38      833.98     71.96 o 
  -5  -1   8      886.61      960.61     70.85 o 
  -4  -1   8      571.15      578.99     61.64 o 
  -3  -1   8       91.17       72.41     23.02 o 
  -2  -1   8       14.56        8.72     17.75 o 
  -1  -1   8       67.95       43.24     17.57 o 
   0  -1   8        1.09       -6.69     14.47 o 
   1  -1   8      553.10      556.85     52.44 o 
   2  -1   8     1101.70     1016.39     78.10 o 
   3  -1   8      823.86      879.72     79.77 o 
   4  -1   8        6.02      -34.03     37.38 o 
   5  -1   8      668.00      623.11     74.19 o 
   6  -1   8      110.72       88.70     50.21 o 
   7  -1   8        2.42       17.29     45.74 o 
   8  -1   8      101.96      102.09     56.90 o 
  -9   0   8       75.64       41.28     54.11 o 
  -8   0   8       73.80       39.61     49.65 o 
  -7   0   8      131.99      158.99     49.65 o 
  -6   0   8        1.44      -16.74     29.01 o 
  -5   0   8      127.69      141.44     28.01 o 
  -4   0   8       50.47       43.59     22.26 o 
  -3   0   8       43.81       25.41     40.44 o 
  -2   0   8     1237.73     1143.83     44.77 o 
  -1   0   8     1380.11     1183.11     32.11 o 
   0   0   8      749.32      868.98     34.66 o 
   1   0   8      110.71      151.73     45.19 o 
   2   0   8      103.52       99.30     46.86 o 
   3   0   8      119.46       60.81     44.63 o 
   4   0   8        9.91      -46.30     35.70 o 
   5   0   8       60.51       39.61     45.74 o 
   6   0   8        2.26      -58.57     40.72 o 
   7   0   8       19.84      -34.03     44.63 o 
  -9   1   8       10.53      -17.29     49.65 o 
  -8   1   8        8.18       36.26     46.86 o 
  -7   1   8       43.89       39.05     44.63 o 
  -6   1   8       27.64       32.36     37.93 o 
  -5   1   8      324.64      361.72     36.47 o 
  -4   1   8     1202.26     1180.81     49.72 o 
  -3   1   8      296.63      318.33     40.44 o 
  -2   1   8       15.90       -5.14     19.09 o 
  -1   1   8      205.86      198.05     24.83 o 
   0   1   8      130.45      143.71     25.56 o 
   1   1   8       38.36       20.64     39.05 o 
   2   1   8      377.49      464.69     66.94 o 
   3   1   8      532.55      585.18     73.08 o 
   4   1   8      660.84      787.12     78.66 o 
   5   1   8        3.64      -47.42     40.16 o 
   6   1   8      128.66      148.39     58.02 o 
   7   1   8       70.37      101.53     55.78 o 
  -9   2   8      170.82      124.40     60.25 o 
  -8   2   8      581.62      587.97     76.98 o 
  -7   2   8      226.81      228.16     53.55 o 
  -6   2   8       26.64       -1.12     38.49 o 
  -5   2   8       36.80       14.50     24.26 o 
  -4   2   8     1330.53     1359.43     54.11 o 
  -3   2   8       60.96       39.40     23.57 o 
  -2   2   8       45.84       31.17     30.12 o 
  -1   2   8     1494.12     1553.59     57.41 o 
   0   2   8      743.69      776.27     46.58 o 
   1   2   8      136.63      111.01     47.42 o 
   2   2   8        0.67       11.71     46.30 o 
   3   2   8       31.25      -37.93     40.16 o 
   4   2   8        4.55      -37.93     38.49 o 
   5   2   8       26.42      -24.55     44.07 o 
   6   2   8       51.57        1.12     47.97 o 
  -9   3   8      151.94       78.66     56.34 o 
  -8   3   8       18.32      -19.52     44.63 o 
  -7   3   8        3.97      -40.16     40.16 o 
  -6   3   8       21.00        5.58     39.05 o 
  -5   3   8       13.30       15.91     25.26 o 
  -4   3   8     1466.80     1450.50     57.16 o 
  -3   3   8      897.14      975.90     47.14 o 
  -2   3   8      146.08      103.80     29.39 o 
  -1   3   8      115.47       88.28     28.40 o 
   0   3   8      117.84      112.59     29.45 o 
   1   3   8       36.45       28.18     42.40 o 
   2   3   8       48.93       88.14     53.00 o 
   3   3   8      121.08      109.90     51.88 o 
   4   3   8      148.19      158.43     53.55 o 
   5   3   8       50.08       34.59     49.09 o 
   6   3   8        2.45        5.58     50.76 o 
  -9   4   8        4.24      131.09     60.25 o 
  -8   4   8      281.92      152.29     52.44 o 
  -7   4   8      889.01     1076.64     84.79 o 
  -6   4   8       45.13       56.45     27.08 o 
  -5   4   8       21.41      -11.16     39.05 o 
  -4   4   8       73.82      114.46     27.97 o 
  -3   4   8      253.35      222.47     40.44 o 
  -2   4   8        1.54      -10.24     26.81 o 
  -1   4   8      114.64      134.63     33.68 o 
   0   4   8      809.91      763.24     93.44 o 
   1   4   8      701.98      841.35    133.33 o 
   2   4   8       67.07      124.96     55.78 o 
   3   4   8        7.56       14.50     45.74 o 
   4   4   8       39.02      -10.60     45.19 o 
   5   4   8        1.57       35.14     49.65 o 
  -9   5   8      111.29      148.94     63.59 o 
  -8   5   8       41.04       11.71     49.65 o 
  -7   5   8       14.53       30.12     42.40 o 
  -6   5   8       17.99       24.45     26.13 o 
  -5   5   8        8.03      -33.34     22.23 o 
  -4   5   8       55.70      110.45     40.16 o 
  -3   5   8      289.95      377.99     43.03 o 
  -2   5   8      265.04      343.90     49.93 o 
  -1   5   8       46.81       67.50     31.95 o 
   0   5   8       15.70       33.28     30.68 o 
   1   5   8      491.32      487.55     47.29 o 
   2   5   8        7.18       22.03     28.35 o 
   3   5   8        8.50       34.03     47.97 o 
   4   5   8       48.41      -39.61     45.74 o 
  -8   6   8        6.81       48.53     49.65 o 
  -7   6   8      260.81      326.34     60.25 o 
  -6   6   8      537.47      608.75     45.74 o 
  -5   6   8      212.70      230.39     47.97 o 
  -4   6   8       51.28        0.20     79.49 o 
  -3   6   8        9.39       22.01     30.14 o 
  -2   6   8       52.54       38.64     30.74 o 
  -1   6   8        0.07        1.39     31.52 o 
   0   6   8       60.45        0.20     28.99 o 
   1   6   8     1144.96     1140.22     68.51 o 
   2   6   8      132.76      140.94     37.20 o 
   3   6   8        4.87       18.60     33.25 o 
  -8   7   8       74.48       -9.48     49.65 o 
  -7   7   8       11.86      -19.52     34.44 o 
  -5   7   8      159.86        7.25     68.06 o 
  -4   7   8        1.20      -47.97     53.00 o 
  -3   7   8      191.00      286.73     71.40 o 
  -2   7   8      516.96      483.16     49.85 o 
  -1   7   8      182.13      175.21     63.04 o 
   0   7   8       10.39        8.53     33.02 o 
   1   7   8       23.23        6.76     33.52 o 
   2   7   8        0.10       46.70     34.31 o 
  -5   8   8      151.62       24.55     69.73 o 
  -4   8   8       17.29      -37.93     61.36 o 
  -3   8   8        8.71      -14.50     61.36 o 
  -2   8   8       24.82        2.23     57.46 o 
  -1   8   8        0.66      -41.84     49.09 o 
   0   8   8       20.41       43.51     54.67 o 
   1   8   8       39.48       60.25     53.55 o 
  -5   9   8       30.18      -28.45     78.66 o 
  -4   9   8       22.64      -32.91     67.50 o 
  -3   9   8       15.72      -27.33     68.61 o 
  -2   9   8      138.41       22.31     63.04 o 
  -1   9   8       96.92       72.52     63.59 o 
   1 -12   9       85.12      114.92     42.40 o 
   2 -12   9       32.33       30.68     36.82 o 
   3 -12   9        1.31      -27.33     33.47 o 
   4 -12   9       81.29      134.44     49.65 o 
  -1 -11   9        5.59       42.95     41.28 o 
   0 -11   9       10.72       16.18     35.14 o 
   1 -11   9        0.84       18.41     35.70 o 
   2 -11   9       22.90       47.97     41.28 o 
   3 -11   9      155.76       64.71     40.72 o 
   4 -11   9      181.82      183.53     51.32 o 
   5 -11   9       69.31      105.43     47.97 o 
   6 -11   9       13.52       -8.93     38.49 o 
  -2 -10   9        0.03       23.99     36.26 o 
  -1 -10   9       41.23       76.42     39.61 o 
   0 -10   9      164.40      172.37     46.86 o 
   1 -10   9      190.62      126.07     45.19 o 
   2 -10   9      105.11      126.63     44.07 o 
   3 -10   9       13.39       -1.12     34.59 o 
   4 -10   9        0.67       45.19     36.82 o 
   5 -10   9        0.63       59.13     37.93 o 
   6 -10   9       31.89       31.80     39.05 o 
   7 -10   9      136.37      128.86     45.19 o 
  -4  -9   9       47.17       25.10     42.40 o 
  -3  -9   9      149.69      190.23     49.65 o 
  -2  -9   9      162.89      140.02     44.63 o 
  -1  -9   9       67.59       38.49     33.47 o 
   0  -9   9        2.97      -24.55     30.12 o 
   1  -9   9        2.24       22.31     29.01 o 
   2  -9   9        0.44        5.58     30.68 o 
   3  -9   9        8.08       48.53     35.14 o 
   4  -9   9      116.67      121.61     42.40 o 
   5  -9   9      133.21      150.06     44.63 o 
   6  -9   9       88.92       54.67     41.84 o 
   7  -9   9        1.26        4.46     32.91 o 
  -5  -8   9       40.95      -38.49     35.14 o 
  -4  -8   9        3.34      -41.28     31.80 o 
  -3  -8   9        8.82      -18.41     27.33 o 
  -2  -8   9      278.17      285.62     50.21 o 
  -1  -8   9        1.31        6.14     30.68 o 
   0  -8   9      285.60      261.07     49.09 o 
   1  -8   9     1157.61     1043.73     73.64 o 
   2  -8   9      462.68      387.70     53.00 o 
   3  -8   9       86.06       29.01     32.36 o 
   4  -8   9        9.40      -11.71     30.12 o 
   5  -8   9       98.99      142.25     42.40 o 
   6  -8   9       11.54      -12.27     30.68 o 
   7  -8   9       43.65      101.53     39.61 o 
  -5  -7   9        8.05      -14.50     30.12 o 
  -4  -7   9        7.17        5.58     31.24 o 
  -3  -7   9       89.15       92.04     39.61 o 
  -2  -7   9     1009.69     1003.01     73.08 o 
  -1  -7   9      311.25      375.99     51.32 o 
   0  -7   9       74.63       59.13     34.03 o 
   1  -7   9       70.88       36.82     31.24 o 
   2  -7   9       68.00       46.30     31.24 o 
   3  -7   9       93.20      104.87     34.03 o 
   4  -7   9      104.83      112.68     37.93 o 
   5  -7   9       86.99      112.13     36.82 o 
   6  -7   9       67.76      126.63     37.93 o 
  -6  -6   9       98.78      112.13     47.97 o 
  -5  -6   9      173.20      142.81     45.74 o 
  -4  -6   9        2.57       29.01     34.59 o 
  -3  -6   9       15.93       24.55     30.68 o 
  -2  -6   9       86.39       79.33     22.56 o 
  -1  -6   9       46.86       31.41     21.87 o 
   0  -6   9       56.01       49.35     23.51 o 
   1  -6   9      534.06      478.66     37.77 o 
   2  -6   9      976.33      979.54     75.87 o 
   3  -6   9      550.78      513.35     39.54 o 
   4  -6   9       22.96       34.72     23.65 o 
   5  -6   9       20.00       -0.41     37.10 o 
   6  -6   9       84.55       14.50     48.53 o 
   7  -6   9        0.92      -20.08     46.30 o 
   8  -6   9        8.27      -63.04     44.63 o 
  -7  -5   9       23.07      -44.63     41.84 o 
  -6  -5   9        0.21        5.02     38.49 o 
  -5  -5   9       13.14       50.21     38.49 o 
  -4  -5   9        3.37       27.33     33.47 o 
  -3  -5   9       16.91       -5.58     31.24 o 
  -2  -5   9      347.56      320.94     41.56 o 
  -1  -5   9      636.44      715.39     42.55 o 
   0  -5   9      404.48      381.88     33.83 o 
   1  -5   9       43.91        9.59     33.75 o 
   2  -5   9      158.15      156.48     27.24 o 
   3  -5   9      336.26      299.70     31.88 o 
   4  -5   9       33.89       38.26     24.58 o 
   5  -5   9       30.19       19.52     45.74 o 
   6  -5   9      197.99      208.63     59.69 o 
   7  -5   9       66.59       -2.23     45.19 o 
   8  -5   9       22.07       -2.79     49.65 o 
  -7  -4   9       21.54       -0.56     43.51 o 
  -6  -4   9       11.30       14.50     37.93 o 
  -5  -4   9      266.10      234.85     47.97 o 
  -4  -4   9      508.54      463.01     54.67 o 
  -3  -4   9      184.13      170.58     28.99 o 
  -2  -4   9       27.23       43.15     22.23 o 
  -1  -4   9        2.10        6.35     19.57 o 
   0  -4   9        0.71      -17.14     17.82 o 
   1  -4   9       41.78       26.81     19.88 o 
   2  -4   9      188.15      192.58     30.96 o 
   3  -4   9     2422.23     2400.92     96.23 o 
   4  -4   9       94.77      125.52     58.57 o 
   5  -4   9        1.84      -11.71     44.07 o 
   6  -4   9       28.67       40.72     49.09 o 
   7  -4   9       11.96       29.57     47.97 o 
   8  -4   9        5.86        3.35     47.42 o 
  -8  -3   9       74.70       90.37     53.55 o 
  -7  -3   9      128.95      111.57     48.53 o 
  -6  -3   9       24.48       35.14     40.16 o 
  -5  -3   9       92.68      104.32     39.05 o 
  -4  -3   9       97.31      138.59     34.03 o 
  -3  -3   9       25.26       30.71     21.65 o 
  -2  -3   9       47.77       63.35     22.65 o 
  -1  -3   9     1394.81     1299.41     99.85 o 
   0  -3   9     1259.29     1279.53     48.23 o 
   1  -3   9      234.23      229.77     26.68 o 
   2  -3   9      127.65      117.99     23.07 o 
   3  -3   9     1377.21     1439.80     97.07 o 
   4  -3   9       21.74       -1.67     44.07 o 
   5  -3   9       53.54       14.50     46.30 o 
   6  -3   9      248.07      311.84     64.71 o 
   7  -3   9      130.70       95.39     55.23 o 
   8  -3   9       41.37       62.48     55.78 o 
  -8  -2   9        1.54       -1.12     44.07 o 
  -7  -2   9        0.31      -23.99     39.61 o 
  -6  -2   9       19.44       25.10     38.49 o 
  -5  -2   9      202.68      224.25     47.97 o 
  -4  -2   9      591.90      603.38     94.28 o 
  -3  -2   9      448.14      438.28    132.77 o 
  -2  -2   9       82.98       76.52     23.29 o 
  -1  -2   9        1.91       -5.43     17.44 o 
   0  -2   9       51.45       17.02     20.08 o 
   1  -2   9       54.42       41.67     18.75 o 
   2  -2   9       11.42       16.74     42.95 o 
   3  -2   9        4.21      -25.10     44.07 o 
   4  -2   9       71.72       41.84     47.97 o 
   5  -2   9       58.39       64.15     50.21 o 
   6  -2   9        2.09       20.64     44.63 o 
   7  -2   9        3.51       -4.46     45.19 o 
  -8  -1   9       51.27       68.61     45.74 o 
  -7  -1   9       38.68        1.12     38.49 o 
  -6  -1   9      425.77      341.40     55.78 o 
  -5  -1   9       16.77       71.40     39.05 o 
  -4  -1   9       29.49       19.37     23.45 o 
  -3  -1   9        8.49       34.00     22.51 o 
  -2  -1   9        0.33      -24.32     17.30 o 
  -1  -1   9      264.55      258.37     27.94 o 
   0  -1   9     1232.44     1145.35     43.07 o 
   1  -1   9     1222.01     1336.04     86.47 o 
   2  -1   9      145.78      149.50     51.32 o 
   3  -1   9      171.62      243.78     63.04 o 
   4  -1   9      446.14      481.98     71.40 o 
   5  -1   9      137.86      139.46     55.23 o 
   6  -1   9       29.44       16.74     47.42 o 
   7  -1   9      157.71      169.03     64.71 o 
  -8   0   9        0.68      -36.82     42.95 o 
  -7   0   9        6.45      -30.68     39.61 o 
  -6   0   9       78.55       -1.12     36.26 o 
  -5   0   9        0.33       20.74     23.35 o 
  -4   0   9      214.51      212.96     31.44 o 
  -3   0   9     1056.15     1064.88     90.37 o 
  -2   0   9      656.29      674.81     39.10 o 
  -1   0   9       23.62       29.52     23.99 o 
   0   0   9      190.26      247.68     51.88 o 
   1   0   9       68.02       19.52     41.28 o 
   2   0   9      112.79       46.86     48.53 o 
   3   0   9       50.62       58.02     49.09 o 
   4   0   9       99.31      115.47     54.11 o 
   5   0   9      170.73      194.69     58.57 o 
   6   0   9       17.12       -6.69     45.74 o 
   7   0   9        0.04      -17.85     46.30 o 
  -8   1   9        0.65       12.83     49.09 o 
  -7   1   9      120.03       73.08     49.09 o 
  -6   1   9      105.55      115.47     45.19 o 
  -5   1   9       67.93       57.37     26.03 o 
  -4   1   9       17.55       30.96     24.85 o 
  -3   1   9      257.60      233.10     41.84 o 
  -2   1   9       93.43       89.22     25.26 o 
  -1   1   9        7.24      -35.70     35.14 o 
   0   1   9      671.74      579.60     68.06 o 
   1   1   9       52.67       18.97     45.19 o 
   2   1   9      228.60      140.02     54.67 o 
   3   1   9       36.46       39.61     47.42 o 
   4   1   9      101.06       19.52     46.30 o 
   5   1   9       48.58       22.87     50.76 o 
   6   1   9        5.91      -67.78     45.19 o 
  -9   2   9      195.02      146.16     65.83 o 
  -8   2   9       43.83        7.81     44.07 o 
  -7   2   9       26.27       19.52     44.07 o 
  -6   2   9        9.71        5.58     39.61 o 
  -5   2   9      147.22      122.35     29.97 o 
  -4   2   9       93.45      131.61     30.96 o 
  -3   2   9      432.79      364.92     63.59 o 
  -2   2   9      572.39      558.40     67.50 o 
  -1   2   9      250.67      211.42     58.02 o 
   0   2   9       15.73      -21.42     34.87 o 
   1   2   9       61.71       68.61     48.53 o 
   2   2   9       23.25      -16.18     43.51 o 
   3   2   9       13.79      -24.55     44.63 o 
   4   2   9      104.06       32.36     52.44 o 
   5   2   9      100.57       45.74     54.11 o 
   6   2   9       63.33       21.20     53.55 o 
  -8   3   9       15.05      -66.10     44.07 o 
  -7   3   9       18.95       44.63     46.30 o 
  -6   3   9       64.45        1.49     34.87 o 
  -5   3   9        6.59       39.54     26.68 o 
  -4   3   9      212.82      206.92     33.53 o 
  -3   3   9        7.59       39.05     42.40 o 
  -2   3   9       10.11       -5.02     38.49 o 
  -1   3   9       17.63      -23.43     41.28 o 
   0   3   9       18.57       18.20     29.01 o 
   1   3   9      304.82      392.83     47.70 o 
   2   3   9      363.76      446.83     72.52 o 
   3   3   9       79.85       98.18     55.78 o 
   4   3   9       12.89       92.04     55.23 o 
   5   3   9        0.11      -22.87     49.09 o 
  -8   4   9      164.90      250.47     62.48 o 
  -7   4   9       26.58      -14.50     44.63 o 
  -6   4   9        0.09      -22.00     23.05 o 
  -5   4   9       77.46       60.75     28.39 o 
  -4   4   9       21.92       64.71     39.05 o 
  -3   4   9       73.56       64.71     41.28 o 
  -2   4   9      325.86      310.16     57.46 o 
  -1   4   9      334.76      398.70     48.81 o 
   0   4   9       97.32      101.53     33.13 o 
   1   4   9       99.12       68.77     68.61 o 
   2   4   9      641.79      637.60     86.47 o 
   3   4   9        1.61      -61.92     41.28 o 
   4   4   9       43.75      -22.87     50.21 o 
  -8   5   9       41.62      112.13     59.13 o 
  -7   5   9       11.77      -27.89     41.84 o 
  -6   5   9      121.15       93.92     31.27 o 
  -5   5   9      643.50      774.29     75.31 o 
  -4   5   9      207.82      225.37     49.65 o 
  -3   5   9       24.40       23.43     40.72 o 
  -2   5   9       39.99       42.84     80.61 o 
  -1   5   9        2.41      -39.58     31.24 o 
   0   5   9        9.32        1.87     30.92 o 
   1   5   9      134.95      137.58     55.78 o 
   2   5   9      292.88      303.43     45.85 o 
   3   5   9        2.37        2.86     35.42 o 
  -8   6   9       79.91       89.26     54.67 o 
  -7   6   9      153.77      173.49     57.46 o 
  -6   6   9        0.51       28.45     34.59 o 
  -5   6   9       53.53       80.89     42.40 o 
  -4   6   9        0.80        5.02     34.03 o 
  -3   6   9       37.76        0.00     37.38 o 
  -2   6   9      153.95      170.85     40.17 o 
  -1   6   9      272.27      330.05     47.14 o 
   0   6   9      138.94      148.17     38.85 o 
   1   6   9       45.60       21.18     34.43 o 
   2   6   9        1.26       -5.38     31.66 o 
   3   6   9       24.66       43.78     34.63 o 
  -3   7   9      147.77      183.53     70.85 o 
  -2   7   9       27.03       42.95     59.69 o 
  -1   7   9        4.41      -11.71     34.69 o 
   0   7   9        2.58        2.26     37.65 o 
   1   7   9        6.06      -16.89     49.65 o 
  -3   8   9       88.57       69.73     70.29 o 
  -2   8   9        8.10      -73.64     49.09 o 
  -1   8   9      164.54      114.92     62.48 o 
   0   8   9      111.48       71.96     61.92 o 
   0 -11  10        6.50       40.16     38.49 o 
   1 -11  10       57.09      106.55     48.53 o 
   2 -11  10      104.92      199.15     54.11 o 
   3 -11  10       89.95      139.46     52.44 o 
   4 -11  10       16.14       58.57     41.28 o 
  -2 -10  10       97.84       89.81     45.74 o 
  -1 -10  10      217.72      257.72     54.67 o 
   0 -10  10       76.62      139.46     47.97 o 
   1 -10  10        0.80       20.64     36.26 o 
   2 -10  10       82.52       42.95     38.49 o 
   3 -10  10        0.69       11.71     34.59 o 
   4 -10  10       21.46       54.67     35.70 o 
   5 -10  10      101.30      117.15     46.30 o 
   6 -10  10      155.65      139.46     49.65 o 
  -3  -9  10       17.60      -10.60     34.59 o 
  -2  -9  10        0.99       21.20     35.14 o 
  -1  -9  10        8.83       44.63     32.36 o 
   0  -9  10       18.12       -7.25     33.47 o 
   1  -9  10       47.92        1.67     33.47 o 
   2  -9  10      185.15      206.96     48.53 o 
   3  -9  10        1.69       36.26     35.14 o 
   4  -9  10       30.44       27.33     35.70 o 
   5  -9  10       15.13       47.42     35.70 o 
   6  -9  10       74.09       75.87     39.61 o 
  -4  -8  10        3.62       14.50     37.93 o 
  -3  -8  10       18.28       15.06     33.47 o 
  -2  -8  10      232.54      130.54     42.95 o 
  -1  -8  10      240.35      254.94     51.32 o 
   0  -8  10      388.41      483.09     59.69 o 
   1  -8  10      132.80      101.53     40.16 o 
   2  -8  10       21.28       12.83     30.68 o 
   3  -8  10        6.29      -12.83     31.24 o 
   4  -8  10       10.03        3.90     32.36 o 
   5  -8  10       21.63       23.99     32.36 o 
   6  -8  10      128.18      229.27     47.97 o 
  -5  -7  10       15.16      -11.71     37.38 o 
  -4  -7  10       33.71       63.59     36.82 o 
  -3  -7  10       42.69       61.92     41.28 o 
  -2  -7  10        8.61       18.41     32.36 o 
  -1  -7  10        0.27       -9.29     24.82 o 
   0  -7  10        5.67        7.81     27.89 o 
   1  -7  10        8.65      -16.74     26.22 o 
   2  -7  10      139.19      142.25     37.93 o 
   3  -7  10      153.74      150.06     41.28 o 
   4  -7  10      117.98      179.07     42.40 o 
   5  -7  10       18.20        4.46     29.01 o 
  -5  -6  10        1.75      -32.36     32.36 o 
  -4  -6  10       52.34       75.31     41.84 o 
  -3  -6  10        7.69       23.99     31.80 o 
  -2  -6  10        6.82      -29.29     19.52 o 
  -1  -6  10      187.74      188.94     34.31 o 
   0  -6  10      205.17      258.55     32.06 o 
   1  -6  10      236.49      241.58     32.70 o 
   2  -6  10       14.89       17.71     22.13 o 
   3  -6  10       30.59       42.39     25.38 o 
   4  -6  10      258.17      205.80     33.30 o 
   5  -6  10        9.10       41.28     50.76 o 
   6  -6  10       95.71       65.83     63.04 o 
   7  -6  10      101.46       82.56     57.46 o 
  -6  -5  10       15.77       50.21     40.72 o 
  -5  -5  10        8.86       24.91     30.12 o 
  -4  -5  10      114.84       91.49     37.38 o 
  -3  -5  10      547.40      578.12     53.55 o 
  -2  -5  10      264.50      215.38     40.72 o 
  -1  -5  10        0.12       -7.29     19.14 o 
   0  -5  10      272.76      263.34     60.81 o 
   1  -5  10       37.94       66.40     31.24 o 
   2  -5  10       15.62       23.50     21.53 o 
   3  -5  10      460.74      512.87    104.32 o 
   4  -5  10      556.94      449.62     70.29 o 
   5  -5  10       12.67       44.63     51.88 o 
   6  -5  10        8.16       59.13     54.67 o 
   7  -5  10       10.88       20.64     52.44 o 
  -7  -4  10       76.06      201.38     56.34 o 
  -6  -4  10       84.58      194.13     51.32 o 
  -5  -4  10       62.52       88.70     42.40 o 
  -4  -4  10        0.01       12.27     32.36 o 
  -3  -4  10        7.27        5.89     21.50 o 
  -2  -4  10       67.68      107.49     26.54 o 
  -1  -4  10       35.62       55.11     22.29 o 
   0  -4  10      132.04      152.10     27.75 o 
   1  -4  10        6.22       27.92     21.67 o 
   2  -4  10       66.45       85.45     24.24 o 
   3  -4  10       42.11        6.14     42.95 o 
   4  -4  10        0.78      -50.76     44.63 o 
   5  -4  10        0.23      -27.33     54.11 o 
   6  -4  10       12.91      -68.61     49.65 o 
   7  -4  10      127.09      157.87     63.59 o 
  -7  -3  10        7.30       46.30     45.74 o 
  -6  -3  10       10.10        5.02     39.61 o 
  -5  -3  10      121.26      235.97     48.53 o 
  -4  -3  10       24.97       12.28     21.04 o 
  -3  -3  10      588.22      618.14     65.55 o 
  -2  -3  10      386.08      391.63     36.53 o 
  -1  -3  10      313.51      301.30     38.21 o 
   0  -3  10       74.98       51.34     21.24 o 
   1  -3  10      545.91      538.59     61.08 o 
   2  -3  10      221.91      160.66     52.44 o 
   3  -3  10       44.38       75.87     49.09 o 
   4  -3  10      281.74      289.52     65.27 o 
   5  -3  10      258.36      266.09     66.38 o 
   6  -3  10       88.90       65.27     58.02 o 
   7  -3  10        9.33      -15.06     49.65 o 
  -7  -2  10       18.21      126.07     49.65 o 
  -6  -2  10      253.06      258.84     55.23 o 
  -5  -2  10      661.76      680.01     67.50 o 
  -4  -2  10       57.79       62.18     24.53 o 
  -3  -2  10       21.53       41.78     25.78 o 
  -2  -2  10       43.95       46.23     24.04 o 
  -1  -2  10       22.33       41.04     22.55 o 
   0  -2  10       74.57       58.32     22.19 o 
   1  -2  10       95.22      105.99     49.65 o 
   2  -2  10        2.76      -31.80     39.61 o 
   3  -2  10       17.76       -6.14     44.07 o 
   4  -2  10        0.52       54.11     57.46 o 
   5  -2  10       35.89       20.64     51.88 o 
   6  -2  10       10.68      -40.16     46.86 o 
   7  -2  10       15.91      -62.48     47.97 o 
  -8  -1  10       48.74       26.78     50.76 o 
  -7  -1  10       11.77      -44.07     40.72 o 
  -6  -1  10       64.89       33.47     41.28 o 
  -5  -1  10       95.90       73.11     34.31 o 
  -4  -1  10        0.31        5.65     22.95 o 
  -3  -1  10      125.08      154.25     28.45 o 
  -2  -1  10      450.83      478.06     29.38 o 
  -1  -1  10      774.04      732.42     40.85 o 
   0  -1  10      184.50      215.89     56.34 o 
   1  -1  10       78.19       -6.69     42.40 o 
   2  -1  10        4.61      -48.53     37.38 o 
   3  -1  10       13.99       14.50     47.97 o 
   4  -1  10       46.43       59.69     54.11 o 
   5  -1  10      510.08      498.16     79.21 o 
   6  -1  10      113.77      197.48     68.06 o 
  -8   0  10       46.71        4.46     49.65 o 
  -7   0  10        0.11       64.15     46.86 o 
  -6   0  10       63.56       43.51     38.49 o 
  -5   0  10      274.10      347.78     55.78 o 
  -4   0  10      181.13      176.24     32.85 o 
  -3   0  10        4.56       -4.65     23.66 o 
  -2   0  10       43.09       87.58     39.05 o 
  -1   0  10      257.72      176.84     50.76 o 
   0   0  10        6.78      -11.71     40.16 o 
   1   0  10       91.34      190.78     53.00 o 
   2   0  10       48.67      109.90     49.09 o 
   3   0  10      144.67      210.31     61.92 o 
   4   0  10       78.26       95.95     56.34 o 
   5   0  10       25.94       47.97     50.76 o 
   6   0  10        1.19      -66.38     46.86 o 
  -8   1  10      109.36      148.94     58.02 o 
  -7   1  10      119.64       70.85     47.42 o 
  -6   1  10       22.59      -21.20     39.61 o 
  -5   1  10       19.79       21.42     26.23 o 
  -4   1  10       15.18       34.37     26.29 o 
  -3   1  10        5.51      -30.53     22.56 o 
  -2   1  10       80.11      143.92     49.09 o 
  -1   1  10      334.30      448.51     64.15 o 
   0   1  10      433.60      581.83     71.96 o 
   1   1  10       44.38       13.95     41.28 o 
   2   1  10        1.37       33.47     47.42 o 
   3   1  10        0.15      -12.83     48.53 o 
   4   1  10       12.63      -24.55     49.09 o 
   5   1  10       85.50       88.14     59.13 o 
  -8   2  10       29.19      -62.76     41.84 o 
  -7   2  10       59.30       64.71     47.97 o 
  -6   2  10        4.98      -17.48     44.91 o 
  -5   2  10        7.64       -6.69     24.46 o 
  -4   2  10      864.30      849.04     56.62 o 
  -3   2  10      376.24      382.12     61.92 o 
  -2   2  10        2.54       -9.48     40.16 o 
  -1   2  10       90.89      143.37     51.32 o 
   0   2  10      216.43      256.61     57.46 o 
   1   2  10       12.88      -12.27     42.40 o 
   2   2  10      225.15      217.00     61.36 o 
   3   2  10      366.91      401.09     75.87 o 
   4   2  10      119.23       44.07     56.34 o 
   5   2  10       26.59       17.85     54.67 o 
  -8   3  10       88.09       -7.25     51.88 o 
  -7   3  10      171.37      191.90     59.13 o 
  -6   3  10       53.42       27.54     31.52 o 
  -5   3  10       36.40       42.32     29.01 o 
  -4   3  10      164.30      199.71     50.21 o 
  -3   3  10        3.81       45.74     40.72 o 
  -2   3  10       38.65      114.36     47.42 o 
  -1   3  10       64.66      115.47     51.32 o 
   0   3  10       92.70      112.68     52.44 o 
   1   3  10      103.10       93.20     33.68 o 
   2   3  10        0.18       16.18     46.30 o 
   3   3  10        0.41      -46.30     50.21 o 
   4   3  10       38.38      -13.39     54.67 o 
  -8   4  10        5.16       -3.90     49.09 o 
  -7   4  10       10.46       10.04     46.86 o 
  -6   4  10        3.80       -2.33     26.78 o 
  -5   4  10       26.78       15.06     39.05 o 
  -4   4  10      141.73      150.62     49.09 o 
  -3   4  10      228.74      213.10     54.67 o 
  -2   4  10      122.53      173.49     51.88 o 
  -1   4  10        0.36      -32.36     42.95 o 
   0   4  10       39.62        5.58     47.42 o 
   1   4  10       58.77       34.99     32.43 o 
   2   4  10       50.49       56.82     39.33 o 
   3   4  10       41.38       40.16     56.34 o 
  -6   5  10      325.93      345.86     59.13 o 
  -5   5  10       69.67      201.94     53.00 o 
  -4   5  10        0.45       -2.23     36.26 o 
  -3   5  10       17.49       27.89     43.51 o 
  -2   5  10        6.69       -3.90     44.07 o 
  -1   5  10       87.68       37.93     49.09 o 
   0   5  10      106.04       98.81     36.84 o 
   1   5  10      166.58      142.55     40.42 o 
   2   5  10       74.70       74.42     72.52 o 
  -6   6  10      142.25      152.85     49.09 o 
  -5   6  10        0.00       -4.46     35.14 o 
  -4   6  10       98.52      151.18     49.65 o 
  -3   6  10       74.65      164.01     54.11 o 
  -2   6  10      260.30      195.80     59.13 o 
  -1   6  10       53.92       14.50     46.30 o 
   0   6  10        7.38       -1.77     33.72 o 
   1   6  10       12.20      -14.18     34.47 o 
  -1   7  10       10.78      -18.97     54.67 o 
   0   7  10       43.53       29.29     39.24 o 
   0 -10  11       25.20       36.26     40.16 o 
   1 -10  11       31.56       64.71     41.84 o 
   2 -10  11        1.89       15.06     37.93 o 
   3 -10  11       70.64      131.09     48.53 o 
   4 -10  11       17.44       85.91     45.19 o 
  -2  -9  11        1.80       42.40     41.28 o 
  -1  -9  11       54.99       39.61     38.49 o 
   0  -9  11       29.22       47.97     37.93 o 
   1  -9  11       86.13      127.19     45.19 o 
   2  -9  11       36.59       33.47     37.93 o 
   3  -9  11       13.26       56.34     40.16 o 
   4  -9  11        0.27       10.60     34.59 o 
   5  -9  11        1.93      -25.66     31.24 o 
  -3  -8  11        0.75      -45.74     35.70 o 
  -2  -8  11      301.45      212.54     51.32 o 
  -1  -8  11       86.02       63.59     40.72 o 
   0  -8  11        0.15        8.37     27.33 o 
   1  -8  11       60.74       34.59     32.36 o 
   2  -8  11       29.61       36.82     33.47 o 
   3  -8  11       12.03      -19.52     31.80 o 
   4  -8  11       47.96       41.28     35.70 o 
   5  -8  11       85.25       25.66     35.70 o 
  -4  -7  11       12.69      -10.04     40.16 o 
  -3  -7  11       25.20      -12.27     36.26 o 
  -2  -7  11      291.37      260.96     35.50 o 
  -1  -7  11        5.69      -21.76     28.45 o 
   0  -7  11       54.32       30.12     32.36 o 
   1  -7  11      204.29      222.02     47.42 o 
   2  -7  11      143.41      171.82     42.40 o 
   3  -7  11       35.21       66.38     34.59 o 
   4  -7  11        0.00       11.71     31.24 o 
  -5  -6  11        0.65      -16.74     37.93 o 
  -4  -6  11       15.54       11.16     36.82 o 
  -3  -6  11        3.73        1.12     36.26 o 
  -2  -6  11       50.68       89.88     27.41 o 
  -1  -6  11       83.14       59.75     23.99 o 
   0  -6  11       33.77       68.22     26.57 o 
   1  -6  11        6.09        5.87     25.10 o 
   2  -6  11       27.58       53.00     25.15 o 
   3  -6  11        1.26        8.66     22.10 o 
   4  -6  11      255.43      305.70     64.15 o 
   5  -6  11        6.17       64.15     55.23 o 
   6  -6  11       31.41       59.13     58.57 o 
  -5  -5  11      217.94      253.82     51.88 o 
  -4  -5  11      245.18      247.13     50.76 o 
  -3  -5  11        8.58        7.05     23.15 o 
  -2  -5  11      114.69      139.37     40.16 o 
  -1  -5  11      132.81      114.23     26.93 o 
   0  -5  11        1.11       26.71     22.65 o 
   1  -5  11      104.01       96.18     26.00 o 
   2  -5  11      223.77      278.26     34.26 o 
   3  -5  11      267.94      176.28     55.23 o 
   4  -5  11        2.09      -34.59     49.09 o 
   5  -5  11      125.81       60.25     55.78 o 
   6  -5  11        0.77      -34.59     56.34 o 
  -6  -4  11        0.64       34.03     43.51 o 
  -5  -4  11       17.95       55.23     39.61 o 
  -4  -4  11        4.81        5.96     28.45 o 
  -3  -4  11       40.76       61.54     26.35 o 
  -2  -4  11       18.94       36.05     26.78 o 
  -1  -4  11       73.88       44.18     53.83 o 
   0  -4  11       24.06       83.73     25.58 o 
   1  -4  11       32.41       39.31     22.30 o 
   2  -4  11       14.83      -32.91     39.05 o 
   3  -4  11      115.92      137.79     55.78 o 
   4  -4  11        4.97      -23.43     46.86 o 
   5  -4  11       92.61       16.74     55.23 o 
   6  -4  11      112.98      114.92     70.29 o 
  -6  -3  11        6.00       31.24     43.51 o 
  -5  -3  11      380.73      374.31     58.02 o 
  -4  -3  11      407.27      385.57     40.97 o 
  -3  -3  11      220.72      236.81     33.19 o 
  -2  -3  11        8.48      -14.90     21.42 o 
  -1  -3  11       72.27       67.62     24.97 o 
   0  -3  11      254.70      245.88     30.91 o 
   1  -3  11        0.75      -16.74     40.72 o 
   2  -3  11      138.88      179.63     56.90 o 
   3  -3  11      331.39      346.42     69.73 o 
   4  -3  11       91.25      198.04     61.36 o 
   5  -3  11        1.70        5.02     55.78 o 
   6  -3  11        6.33      -34.03     51.32 o 
  -7  -2  11       56.18      -17.85     44.63 o 
  -6  -2  11       26.54        6.14     40.16 o 
  -5  -2  11       84.82       83.82     30.16 o 
  -4  -2  11       73.28       82.78     65.55 o 
  -3  -2  11        3.34       33.12     25.10 o 
  -2  -2  11       63.98       63.41     25.59 o 
  -1  -2  11      215.83      238.28     50.21 o 
   0  -2  11      174.34      215.33     51.88 o 
   1  -2  11       72.93      207.52     54.67 o 
   2  -2  11       22.33      -26.78     41.28 o 
   3  -2  11        5.47        1.12     45.19 o 
   4  -2  11        4.83        5.58     50.21 o 
   5  -2  11       16.30       10.60     59.13 o 
   6  -2  11      184.53      107.11     64.15 o 
  -7  -1  11        1.38      -55.23     36.82 o 
  -6  -1  11        0.83      -13.39     38.49 o 
  -5  -1  11       33.93       22.38     26.00 o 
  -4  -1  11      196.09      143.49     32.54 o 
  -3  -1  11      175.48      238.27     70.85 o 
  -2  -1  11       51.86       48.74     27.89 o 
  -1  -1  11       21.82       10.04     39.05 o 
   0  -1  11       58.41      -27.89     37.38 o 
   1  -1  11        2.61      -15.06     38.49 o 
   2  -1  11       52.26      190.23     57.46 o 
   3  -1  11      141.85      151.18     58.02 o 
   4  -1  11       72.49       63.04     56.90 o 
   5  -1  11       44.69       26.22     56.34 o 
  -7   0  11      131.16       54.11     49.09 o 
  -6   0  11      133.50      262.19     55.23 o 
  -5   0  11       16.05      -12.65     24.13 o 
  -4   0  11        8.36        8.10     61.92 o 
  -3   0  11      478.06      452.54     40.47 o 
  -2   0  11       20.66       65.83     42.95 o 
  -1   0  11      132.81      272.23     58.02 o 
   0   0  11      551.21      705.67     80.33 o 
   1   0  11      419.52      479.75     70.85 o 
   2   0  11      112.86       60.81     50.21 o 
   3   0  11        9.95       -2.79     48.53 o 
   4   0  11        0.95      -26.22     46.86 o 
   5   0  11       12.16        5.02     54.67 o 
  -7   1  11       36.94      -45.19     44.07 o 
  -6   1  11        0.38       -9.52     30.12 o 
  -5   1  11       16.74       -4.39     26.91 o 
  -4   1  11        5.51      -27.47     24.81 o 
  -3   1  11      808.85      842.90     84.23 o 
  -2   1  11       94.64      145.04     52.44 o 
  -1   1  11       34.96       78.66     47.42 o 
   0   1  11       41.12       62.48     49.09 o 
   1   1  11        0.17       -3.35     43.51 o 
   2   1  11       34.86       51.88     50.21 o 
   3   1  11      103.70       62.48     55.78 o 
   4   1  11      135.32      318.53     77.54 o 
  -7   2  11       83.21      116.03     52.44 o 
  -6   2  11      193.27      170.58     46.86 o 
  -5   2  11       44.48       31.41     29.39 o 
  -4   2  11        9.53       72.52     46.30 o 
  -3   2  11      249.26      191.34     55.78 o 
  -2   2  11      149.23      105.43     50.21 o 
  -1   2  11        0.61      -47.42     36.26 o 
   0   2  11      250.58      214.21     60.25 o 
   1   2  11      451.25      505.97     75.87 o 
   2   2  11      243.22      329.69     71.40 o 
   3   2  11       19.36      -22.31     49.65 o 
   4   2  11       20.34      -37.93     51.32 o 
  -7   3  11        0.03      -32.36     47.42 o 
  -6   3  11       68.01      182.97     53.55 o 
  -5   3  11        9.67       40.16     41.84 o 
  -4   3  11       23.34       50.76     43.51 o 
  -3   3  11       90.52       11.16     44.63 o 
  -2   3  11      168.09      161.22     55.23 o 
  -1   3  11       46.91       41.84     49.65 o 
   0   3  11       25.86      -45.19     45.74 o 
   1   3  11       10.38       49.09     52.44 o 
   2   3  11       34.89       -1.12     50.76 o 
   3   3  11        2.26        3.90     54.11 o 
  -6   4  11      220.00      339.73     62.48 o 
  -5   4  11      243.26      335.82     62.48 o 
  -4   4  11      130.13      134.44     49.65 o 
  -3   4  11       38.96       44.63     45.74 o 
  -2   4  11        0.18       21.76     45.74 o 
  -1   4  11        7.05       59.13     50.21 o 
   0   4  11       16.13       31.80     50.21 o 
   1   4  11      107.67      116.59     59.13 o 
   2   4  11      476.43      537.21     87.58 o 
  -6   5  11       11.25       98.18     46.86 o 
  -5   5  11       22.93      -14.50     39.05 o 
  -4   5  11        0.17       62.48     44.63 o 
  -3   5  11       17.72        8.37     43.51 o 
  -2   5  11      111.59      143.37     55.23 o 
  -1   5  11      258.14      336.94     68.61 o 
   0   5  11       89.87      133.88     61.36 o 
   1   5  11       19.71       30.12     53.55 o 
  -5   6  11      220.24      351.44     65.83 o 
  -4   6  11      252.94      302.91     61.92 o 
  -3   6  11       54.51       80.89     48.53 o 
  -2   6  11        0.91       75.87     47.97 o 
  -1   6  11        9.31        9.48     46.86 o 
   0  -9  12       29.51       50.21     42.40 o 
   1  -9  12        0.03       -2.79     34.59 o 
   2  -9  12       69.09       13.95     38.49 o 
   3  -9  12        3.88        7.25     37.38 o 
  -2  -8  12        2.55      -25.66     35.14 o 
  -1  -8  12      106.67      148.94     47.42 o 
   0  -8  12        7.11        1.12     36.26 o 
   1  -8  12       20.67       54.11     39.05 o 
   2  -8  12      220.21      127.75     44.07 o 
   3  -8  12       62.36       50.21     37.38 o 
  -3  -7  12        0.41       -5.02     36.26 o 
  -2  -7  12       55.72        2.23     38.49 o 
  -1  -7  12      142.91      105.43     41.84 o 
   0  -7  12      119.13       20.08     34.59 o 
   1  -7  12       37.04      -23.43     30.12 o 
   2  -7  12        2.18       -0.56     33.47 o 
   3  -7  12       20.52        4.46     30.68 o 
  -4  -6  12        4.99      -32.36     36.26 o 
  -3  -6  12        1.93       16.92     25.63 o 
  -2  -6  12       10.31       34.55     29.29 o 
  -1  -6  12        0.06      -31.69     21.13 o 
   0  -6  12        3.13      -19.36     44.07 o 
   1  -6  12        3.10      -13.82     22.11 o 
   2  -6  12       29.13       14.73     25.06 o 
   3  -6  12      238.80      303.47     63.59 o 
   4  -6  12      406.41      455.20     73.64 o 
   5  -6  12       20.81       32.36     57.46 o 
  -4  -5  12       99.05       93.16     46.30 o 
  -3  -5  12      179.39      193.00     34.21 o 
  -2  -5  12       28.40       17.56     25.24 o 
  -1  -5  12       29.29       48.62     25.31 o 
   0  -5  12      243.95      298.82     35.91 o 
   1  -5  12      176.53      214.68     69.45 o 
   2  -5  12       34.73       25.10     45.74 o 
   3  -5  12        0.03       31.80     50.21 o 
   4  -5  12      183.63      176.28     60.81 o 
   5  -5  12        4.59      -30.12     52.44 o 
  -5  -4  12       10.41       58.02     41.28 o 
  -4  -4  12      154.10      198.68     52.22 o 
  -3  -4  12       48.69       12.27     35.14 o 
  -2  -4  12       22.72       31.43     24.77 o 
  -1  -4  12       22.61       24.63     25.19 o 
   0  -4  12       35.11       22.91     24.66 o 
   1  -4  12        9.15       16.74     42.95 o 
   2  -4  12        3.00       31.24     47.42 o 
   3  -4  12       94.22       79.21     51.88 o 
   4  -4  12      305.91      219.23     67.50 o 
   5  -4  12       62.09       91.49     63.04 o 
  -5  -3  12       86.27       43.51     42.95 o 
  -4  -3  12        0.07       -2.31     23.63 o 
  -3  -3  12       40.49       66.31     21.66 o 
  -2  -3  12       11.41       22.13     25.06 o 
  -1  -3  12       10.57        9.55     23.01 o 
   0  -3  12      191.40      292.87     61.36 o 
   1  -3  12      154.72      207.52     58.57 o 
   2  -3  12       68.49      180.18     58.57 o 
   3  -3  12       28.57       -2.23     48.53 o 
   4  -3  12        0.53       -7.25     51.32 o 
   5  -3  12        4.13        6.14     55.23 o 
  -6  -2  12        2.60        2.79     42.40 o 
  -5  -2  12       72.23       69.59     36.54 o 
  -4  -2  12       10.09       15.92     25.71 o 
  -3  -2  12      135.39      142.03     31.36 o 
  -2  -2  12      214.75      275.35     97.07 o 
  -1  -2  12      163.65      258.28     57.46 o 
   0  -2  12       20.05       14.50     44.63 o 
   1  -2  12       14.53      -18.41     44.63 o 
   2  -2  12        7.01       13.95     45.19 o 
   3  -2  12        2.98       16.74     50.21 o 
   4  -2  12       95.28      186.32     67.50 o 
   5  -2  12      148.02      103.20     67.50 o 
  -6  -1  12       23.64       22.87     42.95 o 
  -5  -1  12       32.18       43.94     29.55 o 
  -4  -1  12       14.22        6.04     26.21 o 
  -3  -1  12        0.82       16.18     36.82 o 
  -2  -1  12       82.45      135.56     50.21 o 
  -1  -1  12        0.66        6.14     41.84 o 
   0  -1  12       98.73      145.04     53.00 o 
   1  -1  12      413.40      498.71     76.98 o 
   2  -1  12       46.35       57.46     53.00 o 
   3  -1  12       23.41       -1.12     50.21 o 
   4  -1  12        7.69       68.06     58.57 o 
  -6   0  12       17.86       43.63     29.74 o 
  -5   0  12       11.54       18.13     27.36 o 
  -4   0  12        0.07      -16.74     35.14 o 
  -3   0  12      148.40      151.73     50.76 o 
  -2   0  12      412.49      468.03     69.73 o 
  -1   0  12      262.26      277.81     60.25 o 
   0   0  12      101.31      174.61     56.34 o 
   1   0  12        6.67       29.57     48.53 o 
   2   0  12       24.39       24.55     47.97 o 
   3   0  12        5.93       28.45     53.55 o 
   4   0  12       23.17       50.76     56.34 o 
  -6   1  12       47.62       14.19     30.30 o 
  -5   1  12       19.32       35.70     41.84 o 
  -4   1  12        9.99        6.69     41.28 o 
  -3   1  12        2.16      -16.18     40.72 o 
  -2   1  12        0.75       42.95     45.74 o 
  -1   1  12        1.60      -23.99     41.28 o 
   0   1  12        5.83      107.11     55.23 o 
   1   1  12       79.64      107.66     56.34 o 
   2   1  12      175.15      251.03     65.83 o 
   3   1  12      139.13      136.67     66.94 o 
  -6   2  12        7.55      134.44     52.44 o 
  -5   2  12        0.31       27.89     41.28 o 
  -4   2  12        0.34        7.81     40.16 o 
  -3   2  12        6.67      -14.50     39.61 o 
  -2   2  12       99.74      118.26     52.44 o 
  -1   2  12      165.34      150.06     57.46 o 
   0   2  12      146.58      135.00     60.25 o 
   1   2  12       17.23       31.24     51.32 o 
   2   2  12       27.23      -23.43     47.97 o 
   3   2  12       30.28       62.48     61.36 o 
  -6   3  12        7.36      -12.83     39.61 o 
  -5   3  12       80.13      144.48     54.11 o 
  -4   3  12      206.80      267.21     61.36 o 
  -3   3  12      114.06      175.16     56.90 o 
  -2   3  12       17.24      -13.95     45.19 o 
  -1   3  12        2.62       -3.90     46.86 o 
   0   3  12        1.94       49.09     55.23 o 
   1   3  12        0.82      -16.18     53.00 o 
   2   3  12       77.66       54.67     59.13 o 
  -5   4  12        0.19       55.23     48.53 o 
  -4   4  12       20.52       64.71     45.74 o 
  -3   4  12        4.05       27.89     44.63 o 
  -2   4  12       45.78      200.27     60.81 o 
  -1   4  12      178.28      239.32     63.59 o 
   0   4  12       83.59      235.41     70.85 o 
  -4   5  12      117.50       62.48     46.86 o 
  -3   5  12       65.67      125.52     56.90 o 
  -2   5  12       47.35       77.54     55.23 o 
  -1   5  12        3.51      -23.99     44.63 o 
   0  -8  13       65.43       22.31     38.49 o 
   1  -8  13       70.55       15.62     37.93 o 
   2  -8  13       24.10       64.71     40.72 o 
  -1  -7  13       24.92       58.02     41.84 o 
   0  -7  13        0.00      -17.85     31.80 o 
   1  -7  13        0.83      -24.55     27.33 o 
  -3  -6  13        0.75       -1.67     37.93 o 
  -2  -6  13        1.60       25.77     26.74 o 
  -1  -6  13        0.03        4.85     47.42 o 
   0  -6  13       20.99       89.08     29.85 o 
   1  -6  13      203.00      222.58     56.90 o 
   2  -6  13       68.87      130.54     54.11 o 
   3  -6  13       18.51       22.87     51.32 o 
  -3  -5  13       28.26       40.84     28.79 o 
  -2  -5  13       70.38       70.93     31.21 o 
  -1  -5  13       32.06       32.13     26.00 o 
   0  -5  13       15.35       49.65     44.63 o 
   1  -5  13        5.84       22.31     44.63 o 
   2  -5  13        3.72      -34.59     40.72 o 
   3  -5  13        0.09      -32.36     46.86 o 
   4  -5  13       69.44       76.98     56.90 o 
  -4  -4  13      141.52      249.09    129.98 o 
  -3  -4  13       15.72       39.12     28.37 o 
  -2  -4  13        7.08        8.55     24.50 o 
  -1  -4  13        1.19      -13.95     39.05 o 
   0  -4  13        0.35        0.00     41.28 o 
   1  -4  13       60.87       83.68     50.21 o 
   2  -4  13      135.64      174.61     63.04 o 
   3  -4  13       85.01      151.73     63.04 o 
   4  -4  13        5.98       47.42     55.23 o 
  -4  -3  13       49.54      123.23     32.14 o 
  -3  -3  13       12.79       34.07     25.41 o 
  -2  -3  13      116.37      126.22     31.36 o 
  -1  -3  13       97.34      233.74     59.69 o 
   0  -3  13       74.43      112.68     54.67 o 
   1  -3  13        9.30      -32.91     44.07 o 
   2  -3  13        0.68      -40.72     46.30 o 
   3  -3  13       11.19      -28.45     49.65 o 
   4  -3  13        1.99      -54.67     51.88 o 
  -5  -2  13       85.81      105.21     34.47 o 
  -4  -2  13      151.69      253.95     52.16 o 
  -3  -2  13       85.49       70.85     47.97 o 
  -2  -2  13        3.28       27.33     45.19 o 
  -1  -2  13        1.15      -56.06     37.38 o 
   0  -2  13        9.59       53.55     48.53 o 
   1  -2  13        6.63       81.45     54.11 o 
   2  -2  13       93.12      192.46     64.71 o 
   3  -2  13       15.74        9.48     54.67 o 
  -5  -1  13        4.44       25.41     29.06 o 
  -4  -1  13        0.61      -15.06     39.05 o 
  -3  -1  13        1.91       -3.90     39.61 o 
  -2  -1  13       48.69       24.55     47.42 o 
  -1  -1  13       72.87      180.74     59.13 o 
   0  -1  13      231.18      328.57     68.06 o 
   1  -1  13      133.81      174.61     62.48 o 
   2  -1  13       27.30      113.80     62.48 o 
   3  -1  13        6.76      -29.01     46.86 o 
  -5   0  13        1.78       15.62     40.72 o 
  -4   0  13       11.31       76.42     48.53 o 
  -3   0  13      196.16      269.44     63.04 o 
  -2   0  13       96.81       56.34     49.65 o 
  -1   0  13        3.46       16.18     46.30 o 
   0   0  13        2.17        0.00     44.63 o 
   1   0  13        0.58       23.43     49.09 o 
   2   0  13       59.49      -13.95     50.21 o 
  -5   1  13       11.05       10.60     40.72 o 
  -4   1  13       66.33       58.02     51.32 o 
  -3   1  13       75.01       88.14     50.76 o 
  -2   1  13        5.19      100.41     53.55 o 
  -1   1  13       28.98       55.78     53.00 o 
   0   1  13       67.89       78.10     55.23 o 
   1   1  13      166.94      196.92     65.83 o 
   2   1  13       63.97       85.35     59.69 o 
  -4   2  13       17.45       75.31     49.09 o 
  -3   2  13      158.94      211.98     64.71 o 
  -2   2  13       65.01       77.54     54.11 o 
  -1   2  13        6.69      -31.24     47.42 o 
   0   2  13        0.98      -19.52     50.76 o 
   1   2  13        0.91       13.39     53.55 o 
  -3   3  13        4.67       52.44     51.88 o 
  -2   3  13        0.14      -60.81     45.19 o 
  -1   3  13        1.46      -63.59     42.40 o 
  -1  -5  14        3.19      -22.31     40.16 o 
   0  -5  14       13.46      -37.93     42.95 o 
   1  -5  14        0.50      -15.62     44.63 o 
  -2  -4  14        0.22       32.36     44.07 o 
  -1  -4  14       14.07       32.36     47.42 o 
   0  -4  14       84.50      127.75     55.23 o 
   1  -4  14      104.16       87.02     57.46 o 
  -2  -3  14       66.66      127.19     50.76 o 
  -1  -3  14       10.10       54.67     50.21 o 
   0  -3  14        0.41       58.02     51.88 o 
   1  -3  14        5.48      -23.43     47.42 o 
  -3  -2  14        5.60       33.47     48.53 o 
  -2  -2  14        5.52       39.61     47.97 o 
  -1  -2  14       18.61       49.65     50.76 o 
   0  -2  14       88.49       -2.23     47.97 o 
   1  -2  14      116.65      113.80     58.57 o 
  -3  -1  14       15.58       36.26     44.63 o 
  -2  -1  14      349.08      407.23     73.64 o 
  -1  -1  14      114.70      166.24     64.15 o 
   0  -1  14       32.50      -22.31     47.42 o 
   1  -1  14        6.17       16.74     53.55 o 
  -2   0  14      136.21       54.67     51.32 o 
  -1   0  14        0.63      -36.26     46.30 o 
                                                 
